# Supplementary material for: METTL3-dependent m6A modification of PSEN1 mRNA regulates craniofacial development through the Wnt/β-catenin signaling pathway
Source: Cell Death Dis. 2024 Mar 20;15(3):229. doi: 10.1038/s41419-024-06606-9 (PMC10954657; doi:10.1038/s41419-024-06606-9)
Supplement: Supplementary file 2 — Supplementary Table 1 [file 41419_2024_6606_MOESM2_ESM.xlsx]

## Sheet: Table S1
Table S1. N6-methyladenosine methyltransferases that contribute to development processes and congenital diseases
Disorder (s)	Methyltransferase(s)	PMID
Premature aging	METTL3	33035345
	METTL14	32813328
Myeloid leukaemia	METTL3	33902106
	METTL14	33902106
Development of reproductive system	METTL3	29196300
Development of hematopoietic system	METTL3	28869969
	METTL14	24394384
Development of central nervous	METTL3	30297870
	METTL14	31901304
Craniofacial dysplasia	METTL5	37013049
Tooth development	METTL3	32936965
	WTAP	36403857
Mandibular osteogenic differentiation	METTL3	36705430
Dental pulp cycle progression	METTL3	33648590
Osteoporosis	METTL3	31998240
	METTL14	35980318
	METTL16	36685841
	WTAP	36650131
Taste bud formation	METTL3	35581183
Brain development	METTL3	28965759
	METTL14	32967524
