# Supplementary material for: METTL3-dependent m6A modification of PSEN1 mRNA regulates craniofacial development through the Wnt/β-catenin signaling pathway
Source: Cell Death Dis. 2024 Mar 20;15(3):229. doi: 10.1038/s41419-024-06606-9 (PMC10954657; doi:10.1038/s41419-024-06606-9)
Supplement: Supplementary file 3 — Supplementary Table 2 [file 41419_2024_6606_MOESM3_ESM.xlsx]

## Sheet: Table S2
Table S2. Genetic variants in METTL3 associated with craniofacial malformations
Chr	Position	Variants	Effect Alleles	Other Alleles	Phenotypes	Cases/Controls	P	beta	sebeta	eQTL	Enhancer histone marks	Motifs changed
14	21492657	rs1060722	C	T	Skeletal sagittal malocclusion	471/664	0.009	-0.11	0.04	Y	N	Y
14	21497508	rs3890635	C	CTG			0.003	0.16	0.05	N	N	Y
14	21500477	rs1263790	G	A			0.017	-0.16	0.07	Y	Y	Y
14	21509174	rs1263800	C	T			0.013	-0.11	0.05	Y	N	Y
14	21503586	rs2242526	G	C	Hard palate cleft	125/376605	0.015	0.32	0.13	Y	Y	Y
14	21504320	rs779585920	G	T			0	2.94	0.79	N	Y	N
14	21504508	rs4417466	C	T			0.032	0.28	0.13	Y	N	Y
14	21504992	rs17106853	C	G			0.017	1.42	0.6	N	Y	Y
14	21512847	rs1263802	C	T			0.041	0.28	0.14	N	Y	Y
14	21514201	rs10483252	G	A			0.042	0.44	0.21	Y	N	Y
14	21504508	rs4417466	C	T	Tooth development and eruption	1579/259234	0.044	0.08	0.04	Y	N	Y
14	21504661	rs185518614	T	G			0.047	0.43	0.22	N	Y	Y
14	21500477	rs1263790	G	A			0.033	-0.12	0.06	Y	Y	Y
14	21509174	rs1263800	C	T			0.001	-0.12	0.04	Y	N	Y
14	21511762	rs561917289	C	T			0.044	-0.76	0.38	Y	Y	Y
14	21513124	rs17792712	A	G			0.033	0.09	0.04	Y	Y	Y
