# Supplementary material for: METTL3-dependent m6A modification of PSEN1 mRNA regulates craniofacial development through the Wnt/β-catenin signaling pathway
Source: Cell Death Dis. 2024 Mar 20;15(3):229. doi: 10.1038/s41419-024-06606-9 (PMC10954657; doi:10.1038/s41419-024-06606-9)
Supplement: Supplementary file 4 — Supplementary Table 3 [file 41419_2024_6606_MOESM4_ESM.xlsx]

## Sheet: Table S3
Table S3. Mass spectrometry analysis of the corresponding bands in BMSCs
Protein IDs	Majority protein IDs	Protein names	Gene names	Fasta headers	Peptides BMSC +	Unique peptides BMSC +	Mol. weight [kDa]	Sequence length	Score	Sequence coverage BMSC + [%]	Intensity BMSC +
A0A024R0Y2;Q13085;Q59FY4;A2NX49;Q7Z5W8;B4DWK9;B4DIR2;B4DIG6;B4DIW1;O00763;A0A087X0W4;S4R3S7;B4DK31;A0A087WVR6;A0A087WWN5;A0A0C4DGT1;B4DYJ7;Q4G170;F8W8T8;H0YGH5;B4DYM0;Q59GJ9	A0A024R0Y2;Q13085;Q59FY4;A2NX49	Acetyl-CoA carboxylase 1;Biotin carboxylase	hCG_30204;ACACA	tr|A0A024R0Y2|A0A024R0Y2_HUMAN Acetyl-CoA carboxylase 1 OS=Homo sapiens OX=9606 GN=hCG_30204 PE=4 SV=1;sp|Q13085|ACACA_HUMAN Acetyl-CoA carboxylase 1 OS=Homo sapiens OX=9606 GN=ACACA PE=1 SV=2;tr|Q59FY4|Q59FY4_HUMAN Acetyl-CoA carboxylase 1 (Fragment) OS=H	6	6	257.24	2268	174.58	3.1	74377000
I3L4N8;Q8WVW5;Q53GK6;Q53G99;Q53G76;Q1KLZ0;P63261;P60709;A0A6Q8PFE4;B4DVQ0;B4DW52;B4E335;B4E3A4;A0A804GS07;E7EVS6;A0A2R8Y793;B3KWQ3;Q6PJ43;B7ZAP6;I3L3I0;I3L1U9;B7Z6P1;A8K3K1;P68133;P68032;Q96DE1;Q96FU6;V9HVZ7;Q7Z7J6;A0A804HKV3;B3KUD3;A6NL76;F1BXA6;A1E282;G5E9R0;A4UCT3;K7EM38;A0A6Q8PH58;A5GZ75;I3L3R2;A0A2R8YGF8;J3KT65;Q6S8J3;A5A3E0;A0A2R8YFE2;C9JUM1;C9JZR7;Q562Z7;Q562Y6;Q562X9;Q562S0;Q562N8;Q562N0;…	I3L4N8;Q8WVW5;Q53GK6;Q53G99;Q53G76;Q1KLZ0;P63261;P60709;A0A6Q8PFE4;B4DVQ0;B4DW52;B4E335;B4E3A4;A0A804GS07;E7EVS6;A0A2R8Y793;B3KWQ3;Q6PJ43;B7ZAP6;I3L3I0;I3L1U9;B7Z6P1;A8K3K1;P68133;P68032	Actin, cytoplasmic 2;Actin, cytoplasmic 2, N-terminally processed;Actin, cytoplasmic 1;Actin, cytoplasmic 1, N-terminally processed;Actin, alpha skeletal muscle;Actin, alpha cardiac muscle 1	ACTG1;PS1TP5BP1;ACTB;ACTA1;ACTC1	tr|I3L4N8|I3L4N8_HUMAN Actin, cytoplasmic 2 OS=Homo sapiens OX=9606 GN=ACTG1 PE=1 SV=9;tr|Q8WVW5|Q8WVW5_HUMAN ACTB protein (Fragment) OS=Homo sapiens OX=9606 PE=2 SV=1;tr|Q53GK6|Q53GK6_HUMAN Beta actin variant (Fragment) OS=Homo sapiens OX=9606 PE=2 SV=1;t	3	0	38.975	351	181.72	8	68324000
D2JYH4;P63267;P62736;B4DUI8;B3KW67;Q13707;C9JFL5;F6UVQ4;F6QUT6;B7Z6I1;C9JTX5;F8WB63;B8ZZJ2;Q562R1;A0A6Q8PGD7;F8WCH0;A0A7P0TBL1;A0A173GMX0;K4EQ44;K4EP00;K4ENJ5;Q562S2;G8FSY7	D2JYH4;P63267;P62736;B4DUI8;B3KW67;Q13707;C9JFL5;F6UVQ4;F6QUT6;B7Z6I1	Actin, gamma-enteric smooth muscle;Actin, aortic smooth muscle	ACTA2;ACTG2	tr|D2JYH4|D2JYH4_HUMAN Actin, alpha 2, smooth muscle, aorta OS=Homo sapiens OX=9606 GN=ACTA2 PE=3 SV=1;sp|P63267|ACTH_HUMAN Actin, gamma-enteric smooth muscle OS=Homo sapiens OX=9606 GN=ACTG2 PE=1 SV=1;sp|P62736|ACTA_HUMAN Actin, aortic smooth muscle OS=Ho	3	0	42.009	377	0.76469	7.4	0
F4ZW66;F4ZW64;A8K590;F4ZW65;A0A024R7C7;Q12906;B4DFG4;Q59GP7;B4DDF3;K7EKJ9;K7ERM6;K7ENK6;K7EM82;K7EJ09;K7ER69;K7EQ75;K7EQR9;A0A0S2Z5K8;V9HWK4;Q96SI9	F4ZW66;F4ZW64;A8K590;F4ZW65;A0A024R7C7;Q12906;B4DFG4;Q59GP7	Interleukin enhancer-binding factor 3	ILF3	tr|F4ZW66|F4ZW66_HUMAN NF110b OS=Homo sapiens OX=9606 PE=2 SV=1;tr|F4ZW64|F4ZW64_HUMAN NF90a OS=Homo sapiens OX=9606 PE=2 SV=1;tr|A8K590|A8K590_HUMAN cDNA FLJ77456, highly similar to Homo sapiens interleukin enhancer binding factor 3, 90kDa (ILF3), transcr	2	2	95.777	898	66.761	2.8	19348000
Q05CK9;Q59GL1;A0A7I2V4Z0;A0A7I2YQN2;B2R8Z8;O60506;B7Z645;A0A7I2V2F2;A0A7I2V346;A0A7I2V309;A0A7I2V5Q6;A0A7I2YQV8;A0A7I2V4J0;F6UXX1;B7Z213;A0A7I2V2F0	Q05CK9;Q59GL1;A0A7I2V4Z0;A0A7I2YQN2;B2R8Z8;O60506;B7Z645;A0A7I2V2F2;A0A7I2V346;A0A7I2V309;A0A7I2V5Q6;A0A7I2YQV8	Heterogeneous nuclear ribonucleoprotein Q	SYNCRIP	tr|Q05CK9|Q05CK9_HUMAN SYNCRIP protein (Fragment) OS=Homo sapiens OX=9606 GN=SYNCRIP PE=2 SV=1;tr|Q59GL1|Q59GL1_HUMAN Synaptotagmin binding, cytoplasmic RNA interacting protein variant (Fragment) OS=Homo sapiens OX=9606 PE=2 SV=1;tr|A0A7I2V4Z0|A0A7I2V4Z0_H	2	0	50.65	453	237.87	4.4	0
A0A024R5C5;P11498;A0A494C101;E9PRE7;A0A494C0T2;A0A494C016	A0A024R5C5;P11498;A0A494C101;E9PRE7;A0A494C0T2;A0A494C016	Pyruvate carboxylase;Pyruvate carboxylase, mitochondrial	PC	tr|A0A024R5C5|A0A024R5C5_HUMAN Pyruvate carboxylase OS=Homo sapiens OX=9606 GN=PC PE=4 SV=1;sp|P11498|PYC_HUMAN Pyruvate carboxylase, mitochondrial OS=Homo sapiens OX=9606 GN=PC PE=1 SV=2;tr|A0A494C101|A0A494C101_HUMAN Pyruvate carboxylase, mitochondrial (	2	2	129.63	1178	35.939	1.8	0
Q0VGD6;B2R7W4;O43390;A0A6Q8PEX7;B4DT28;B4DMB1;Q6MZS5;A0A6Q8PHG0;A0A6Q8PH31;B4DMD1;A0A6Q8PH35;A0A286YEZ8;Q7Z334	Q0VGD6;B2R7W4;O43390;A0A6Q8PEX7;B4DT28;B4DMB1;Q6MZS5;A0A6Q8PHG0;A0A6Q8PH31;B4DMD1;A0A6Q8PH35	Heterogeneous nuclear ribonucleoprotein R	HNRPR;HNRNPR;DKFZp686A13234	tr|Q0VGD6|Q0VGD6_HUMAN HNRPR protein (Fragment) OS=Homo sapiens OX=9606 GN=HNRPR PE=2 SV=1;tr|B2R7W4|B2R7W4_HUMAN cDNA, FLJ93632, highly similar to Homo sapiens heterogeneous nuclear ribonucleoprotein R (HNRPR), mRNA OS=Homo sapiens OX=9606 PE=2 SV=1;sp|O4	2	0	67.86	607	2.0282	3.3	0
Q9BYJ9	Q9BYJ9	YTH domain-containing family protein 1	YTHDF1	sp|Q9BYJ9|YTHD1_HUMAN YTH domain-containing family protein 1 OS=Homo sapiens OX=9606 GN=YTHDF1 PE=1 SV=1	2	2	60.873	559	24.3	3.1	28510200
Q6PKI6;P67809;Q7KZ24;Q59EB5;A0A024RAV4;A0A024RAQ1;P16989;Q96GD7;H0Y449;B2RCC2;A0A384MDP4;Q9Y2T7;A0A0D9SEI8;C9J5V9;A0JLU4;Q59HE1;Q2VIK8	Q6PKI6;P67809;Q7KZ24;Q59EB5;A0A024RAV4;A0A024RAQ1;P16989;Q96GD7;H0Y449;B2RCC2;A0A384MDP4;Q9Y2T7	Nuclease-sensitive element-binding protein 1;Y-box-binding protein 3;Y-box-binding protein 2	YBX1;CSDA;YBX3;YBX2	tr|Q6PKI6|Q6PKI6_HUMAN YBX1 protein (Fragment) OS=Homo sapiens OX=9606 GN=YBX1 PE=2 SV=1;sp|P67809|YBOX1_HUMAN Y-box-binding protein 1 OS=Homo sapiens OX=9606 GN=YBX1 PE=1 SV=3;tr|Q7KZ24|Q7KZ24_HUMAN Nuclease sensitive element binding protein-1 OS=Homo sap	1	1	29.374	266	143.02	7.1	0
Q08211;Q58F26;Q6PJK6;B3KU66	Q08211;Q58F26;Q6PJK6	ATP-dependent RNA helicase A	DHX9	sp|Q08211|DHX9_HUMAN ATP-dependent RNA helicase A OS=Homo sapiens OX=9606 GN=DHX9 PE=1 SV=4;tr|Q58F26|Q58F26_HUMAN RNA helicase (Fragment) OS=Homo sapiens OX=9606 GN=DHX9 PE=2 SV=1;tr|Q6PJK6|Q6PJK6_HUMAN RNA helicase (Fragment) OS=Homo sapiens OX=9606 GN=D	1	1	140.96	1270	100.21	0.7	12635000
Q86YZ3	Q86YZ3	Hornerin	HRNR	sp|Q86YZ3|HORN_HUMAN Hornerin OS=Homo sapiens OX=9606 GN=HRNR PE=1 SV=2	1	1	282.39	2850	52.045	1.9	4299100
A0A0S2Z693;Q96RQ3;G5E9X5;E9PG35;E9PHF7;B4DH16;B4DHW5;Q68D27;B7ZAW3;F8WDI3	A0A0S2Z693;Q96RQ3;G5E9X5;E9PG35;E9PHF7;B4DH16;B4DHW5;Q68D27	Methylcrotonoyl-CoA carboxylase subunit alpha, mitochondrial	MCCC1;DKFZp686B20267	tr|A0A0S2Z693|A0A0S2Z693_HUMAN Methylcrotonoyl-CoA carboxylase 1 isoform 1 (Fragment) OS=Homo sapiens OX=9606 GN=MCCC1 PE=2 SV=1;sp|Q96RQ3|MCCA_HUMAN Methylcrotonoyl-CoA carboxylase subunit alpha, mitochondrial OS=Homo sapiens OX=9606 GN=MCCC1 PE=1 SV=3;tr	1	1	80.472	725	33.415	1.7	14865000
E9PEC3;B7Z8A8;E7ETT4;E7EUY3;E7ETT1;E9PDR0;Q59GV0;A0A1B2JLU8;E7EX59;P05166;Q9HBR7;B7Z7U9;F8WBI9;C9JQS9;Q8WVH4;Q86TD7;E7ENC1	E9PEC3;B7Z8A8;E7ETT4;E7EUY3;E7ETT1;E9PDR0;Q59GV0;A0A1B2JLU8;E7EX59;P05166;Q9HBR7;B7Z7U9;F8WBI9;C9JQS9	Propionyl-CoA carboxylase beta chain, mitochondrial	PCCB	tr|E9PEC3|E9PEC3_HUMAN Propionyl-CoA carboxylase beta chain, mitochondrial OS=Homo sapiens OX=9606 GN=PCCB PE=1 SV=1;tr|B7Z8A8|B7Z8A8_HUMAN cDNA FLJ53115, highly similar to Propionyl-CoA carboxylase beta chain, mitochondrial OS=Homo sapiens OX=9606 PE=2 SV	1	1	45.421	423	32.621	3.1	6515900
I6L965;B2RA03;A0A024RAY2;P05783	I6L965;B2RA03;A0A024RAY2;P05783	Keratin, type I cytoskeletal 18	KRT18	tr|I6L965|I6L965_HUMAN KRT18 protein (Fragment) OS=Homo sapiens OX=9606 GN=KRT18 PE=2 SV=1;tr|B2RA03|B2RA03_HUMAN cDNA, FLJ94640, highly similar to Homo sapiens keratin 18 (KRT18), mRNA OS=Homo sapiens OX=9606 PE=2 SV=1;tr|A0A024RAY2|A0A024RAY2_HUMAN Kerat	1	0	42.173	372	8.3196	1.9	0
Q05CP4;Q6PK38;A0A7P0TAL9;A0A7P0Z4M0;Q8IW76;A0A7P0TBA9;B7ZKK7;P19525	Q05CP4;Q6PK38;A0A7P0TAL9;A0A7P0Z4M0;Q8IW76;A0A7P0TBA9;B7ZKK7;P19525	Interferon-induced, double-stranded RNA-activated protein kinase	EIF2AK2	tr|Q05CP4|Q05CP4_HUMAN eIF2AK2 protein (Fragment) OS=Homo sapiens OX=9606 GN=EIF2AK2 PE=2 SV=1;tr|Q6PK38|Q6PK38_HUMAN eIF2AK2 protein (Fragment) OS=Homo sapiens OX=9606 GN=EIF2AK2 PE=2 SV=1;tr|A0A7P0TAL9|A0A7P0TAL9_HUMAN Interferon-induced, double-stranded	1	1	40.68	363	0.59513	2.2	0
K7EJT5;K7EP65;K7EKS7;K7ELC4;K7EMH1;K7ERI7;Q7Z4W8;P35268	K7EJT5;K7EP65;K7EKS7;K7ELC4;K7EMH1;K7ERI7;Q7Z4W8;P35268	60S ribosomal protein L22	RPL22	tr|K7EJT5|K7EJT5_HUMAN 60S ribosomal protein L22 (Fragment) OS=Homo sapiens OX=9606 GN=RPL22 PE=1 SV=1;tr|K7EP65|K7EP65_HUMAN 60S ribosomal protein L22 (Fragment) OS=Homo sapiens OX=9606 GN=RPL22 PE=1 SV=1;tr|K7EKS7|K7EKS7_HUMAN RPL22 OS=Homo sapiens OX=96	1	1	5.0827	47	13.479	27.7	13809000
A0A024R6Q4;Q8N912	A0A024R6Q4;Q8N912	Nutritionally-regulated adipose and cardiac enriched protein homolog	LOC400258;NRAC	tr|A0A024R6Q4|A0A024R6Q4_HUMAN Nutritionally-regulated adipose and cardiac-enriched OS=Homo sapiens OX=9606 GN=LOC400258 PE=4 SV=1;sp|Q8N912|NRAC_HUMAN Nutritionally-regulated adipose and cardiac enriched protein homolog OS=Homo sapiens OX=9606 GN=NRAC PE=	1	1	18.051	160	0.16587	6.9	8388500
A0A0S2Z5P8;A0A0S2Z5T1;Q8N371	A0A0S2Z5P8;A0A0S2Z5T1;Q8N371	Lysine-specific demethylase 8	KDM8	tr|A0A0S2Z5P8|A0A0S2Z5P8_HUMAN Jumonji domain containing 5 isoform 2 (Fragment) OS=Homo sapiens OX=9606 GN=JMJD5 PE=2 SV=1;tr|A0A0S2Z5T1|A0A0S2Z5T1_HUMAN Jumonji domain containing 5 (Fragment) OS=Homo sapiens OX=9606 GN=JMJD5 PE=2 SV=1;sp|Q8N371|KDM8_HUMAN	1	1	43.675	385	0.24309	1.8	252780000
Q6ZVL3;B4E244;B3KY47;A0A2R8Y5P9;Q8TF72	Q6ZVL3;B4E244;B3KY47;A0A2R8Y5P9;Q8TF72	Protein Shroom3	SHROOM3	tr|Q6ZVL3|Q6ZVL3_HUMAN cDNA FLJ42424 fis, clone BLADE2004089, moderately similar to Mus musculus PDZ domain actin binding protein Shroom mRNA (Fragment) OS=Homo sapiens OX=9606 PE=2 SV=1;tr|B4E244|B4E244_HUMAN cDNA FLJ55531, highly similar to Homo sapiens	1	1	87.857	809	2.452	1.1	47173000
G3V3D2;G3V5V8;G3V5H6;G3V2V4;G3V287;G3V4A9;G3V2E1;B3KP74;A8KAE2;Q6FI63;A8K3L6;V9HVY9;A0A384MEC0;Q9P0W8	G3V3D2;G3V5V8;G3V5H6;G3V2V4;G3V287;G3V4A9;G3V2E1;B3KP74;A8KAE2;Q6FI63;A8K3L6;V9HVY9;A0A384MEC0;Q9P0W8	Spermatogenesis-associated protein 7	SPATA7;HEL-S-296	tr|G3V3D2|G3V3D2_HUMAN Spermatogenesis-associated protein 7 OS=Homo sapiens OX=9606 GN=SPATA7 PE=1 SV=1;tr|G3V5V8|G3V5V8_HUMAN Spermatogenesis-associated protein 7 OS=Homo sapiens OX=9606 GN=SPATA7 PE=1 SV=1;tr|G3V5H6|G3V5H6_HUMAN Spermatogenesis-associate	1	1	4.7625	42	1.0992	16.7	48445000
H0YDE5;A0A5F9UK30;Q12914;A0A590UJI0;Q6ZVL6	H0YDE5;A0A5F9UK30;Q12914;A0A590UJI0;Q6ZVL6	UPF0606 protein KIAA1549L	KIAA1549L	tr|H0YDE5|H0YDE5_HUMAN UPF0606 protein KIAA1549L (Fragment) OS=Homo sapiens OX=9606 GN=KIAA1549L PE=1 SV=2;tr|A0A5F9UK30|A0A5F9UK30_HUMAN UPF0606 protein KIAA1549L (Fragment) OS=Homo sapiens OX=9606 GN=KIAA1549L PE=1 SV=1;tr|Q12914|Q12914_HUMAN G2 (Fragmen	1	1	108	1005	0.23348	1.2	3258300
B4DY35;A0A7I2V482;B9A062;A0A7I2V2U6;B2R7W0;P13995	B4DY35;A0A7I2V482;B9A062;A0A7I2V2U6;B2R7W0;P13995	Bifunctional methylenetetrahydrofolate dehydrogenase/cyclohydrolase, mitochondrial;NAD-dependent methylenetetrahydrofolate dehydrogenase;Methenyltetrahydrofolate cyclohydrolase	MTHFD2	tr|B4DY35|B4DY35_HUMAN cDNA FLJ55007, highly similar to Bifunctional methylenetetrahydrofolate dehydrogenase/cyclohydrolase, mitochondrial OS=Homo sapiens OX=9606 PE=2 SV=1;tr|A0A7I2V482|A0A7I2V482_HUMAN methenyltetrahydrofolate cyclohydrolase OS=Homo sapi	1	1	19.933	186	0.23487	7	4903500
A0A8I5KW20;A0A8I5KU25;A0A8I5QKK4;A0A8I5KSV3;A0A8I5KVX9;A0A8I5QJ69;A0A8I5KYV8;A0A8I5KQ98;A0A8I5KTE5;A0A8I5QKX6;A0A8I5KXF8;A0A8I5KQH9;A0A8I5KSF0;A0A8I5KWY9;Q08378	A0A8I5KW20;A0A8I5KU25;A0A8I5QKK4;A0A8I5KSV3;A0A8I5KVX9;A0A8I5QJ69;A0A8I5KYV8;A0A8I5KQ98;A0A8I5KTE5;A0A8I5QKX6;A0A8I5KXF8;A0A8I5KQH9;A0A8I5KSF0;A0A8I5KWY9;Q08378	Golgin subfamily A member 3	GOLGA3	tr|A0A8I5KW20|A0A8I5KW20_HUMAN Golgin subfamily A member 3 (Fragment) OS=Homo sapiens OX=9606 GN=GOLGA3 PE=1 SV=1;tr|A0A8I5KU25|A0A8I5KU25_HUMAN Golgin subfamily A member 3 (Fragment) OS=Homo sapiens OX=9606 GN=GOLGA3 PE=1 SV=1;tr|A0A8I5QKK4|A0A8I5QKK4_HUM	1	1	80.107	724	0.31837	1	14202000
A0A8Q3SHQ9;A0A8Q3SHH5;A0A8Q3SHM0;A0A8Q3WKE2;H7C5I7;A0A8Q3WLC9;A0A8Q3SHQ5;A0A8Q3SHI9;A0A8Q3SHP0;A0A8Q3SHQ4;H0Y867;A0A8Q3WKA7;A0A8Q3WK92;A0A8Q3SHH2;C9J8Q0;E7EU81;A0A8J9C4H3;Q14789	A0A8Q3SHQ9;A0A8Q3SHH5;A0A8Q3SHM0;A0A8Q3WKE2;H7C5I7;A0A8Q3WLC9;A0A8Q3SHQ5;A0A8Q3SHI9;A0A8Q3SHP0;A0A8Q3SHQ4;H0Y867;A0A8Q3WKA7;A0A8Q3WK92;A0A8Q3SHH2;C9J8Q0;E7EU81;A0A8J9C4H3;Q14789	Golgin subfamily B member 1	GOLGB1	tr|A0A8Q3SHQ9|A0A8Q3SHQ9_HUMAN Golgin subfamily B member 1 (Fragment) OS=Homo sapiens OX=9606 GN=GOLGB1 PE=1 SV=1;tr|A0A8Q3SHH5|A0A8Q3SHH5_HUMAN Golgin subfamily B member 1 (Fragment) OS=Homo sapiens OX=9606 GN=GOLGB1 PE=1 SV=1;tr|A0A8Q3SHM0|A0A8Q3SHM0_HUM	1	1	305.06	2648	0.14937	0.5	16555000
B4DP93;X5D7K9;B4DXN0;B4DDR2;X5D2M8;Q14764	B4DP93;X5D7K9;B4DXN0;B4DDR2;X5D2M8;Q14764	Major vault protein	MVP	tr|B4DP93|B4DP93_HUMAN Major vault protein OS=Homo sapiens OX=9606 PE=2 SV=1;tr|X5D7K9|X5D7K9_HUMAN Major vault protein (Fragment) OS=Homo sapiens OX=9606 GN=MVP PE=2 SV=1;tr|B4DXN0|B4DXN0_HUMAN Major vault protein OS=Homo sapiens OX=9606 PE=2 SV=1;tr|B4DD	1	1	87.543	789	0.96814	1.4	10918000
E9PRU9;E9PR28	E9PRU9;E9PR28	Sterile alpha motif domain-containing protein 3 (Fragment)	SAMD3	tr|E9PRU9|E9PRU9_HUMAN Sterile alpha motif domain-containing protein 3 (Fragment) OS=Homo sapiens OX=9606 GN=SAMD3 PE=1 SV=1;tr|E9PR28|E9PR28_HUMAN Sterile alpha motif domain-containing protein 3 (Fragment) OS=Homo sapiens OX=9606 GN=SAMD3 PE=1 SV=1	1	1	18.94	165	0.15458	6.1	3479200
H0YA35	H0YA35	DCN1-like protein	DCUN1D4	tr|H0YA35|H0YA35_HUMAN DCN1-like protein (Fragment) OS=Homo sapiens OX=9606 GN=DCUN1D4 PE=1 SV=1	1	1	12.099	102	0.1622	9.8	2638600
L0R5A1	L0R5A1	Alternative protein CSF2RB	CSF2RB	tr|L0R5A1|L0R5A1_HUMAN Alternative protein CSF2RB OS=Homo sapiens OX=9606 GN=CSF2RB PE=4 SV=1	1	1	11.645	108	0.82171	7.4	3759600000
L0R8D2	L0R8D2	Alternative protein RCOR1	RCOR1	tr|L0R8D2|L0R8D2_HUMAN Alternative protein RCOR1 OS=Homo sapiens OX=9606 GN=RCOR1 PE=4 SV=1	1	1	7.6918	69	1.4176	14.5	4582500000
P0CW18	P0CW18	Serine protease 56	PRSS56	sp|P0CW18|PRS56_HUMAN Serine protease 56 OS=Homo sapiens OX=9606 GN=PRSS56 PE=1 SV=1	1	1	64.596	603	1.0731	1.3	10195000
V9GZ77;Q16802;Q02928	V9GZ77;Q16802;Q02928	Cytochrome P450 4A11	CYP4A11	tr|V9GZ77|V9GZ77_HUMAN Cytochrome P450 4A11 OS=Homo sapiens OX=9606 GN=CYP4A11 PE=1 SV=1;tr|Q16802|Q16802_HUMAN Fatty acid omega-hydroxylase OS=Homo sapiens OX=9606 PE=2 SV=1;sp|Q02928|CP4AB_HUMAN Cytochrome P450 4A11 OS=Homo sapiens OX=9606 GN=CYP4A11 PE=	1	1	47.613	421	0.1487	2.6	5509200
Q8N3E6;Q9H834;Q5T2N8;Q5T9A4	Q8N3E6;Q9H834;Q5T2N8;Q5T9A4	ATPase family AAA domain-containing protein 3C;ATPase family AAA domain-containing protein 3B	DKFZp761L1023;ATAD3C;ATAD3B	tr|Q8N3E6|Q8N3E6_HUMAN Uncharacterized protein DKFZp761L1023 (Fragment) OS=Homo sapiens OX=9606 GN=DKFZp761L1023 PE=2 SV=2;tr|Q9H834|Q9H834_HUMAN cDNA FLJ13966 fis, clone Y79AA1001394, weakly similar to CELL DIVISION PROTEIN FTSH HOMOLOG OS=Homo sapiens OX	1	1	45.6	417	9.1543	1.7	11561000
Q658P4	Q658P4	Uncharacterized protein DKFZp686E0517 (Fragment)	DKFZp686E0517	tr|Q658P4|Q658P4_HUMAN Uncharacterized protein DKFZp686E0517 (Fragment) OS=Homo sapiens OX=9606 GN=DKFZp686E0517 PE=2 SV=1	1	1	8.759	76	0.1622	13.2	3120000
Q96TB7	Q96TB7	Envelope protein (Fragment)	env	tr|Q96TB7|Q96TB7_HUMAN Envelope protein (Fragment) OS=Homo sapiens OX=9606 GN=env PE=4 SV=1	1	1	19.984	180	0.1622	5.6	3150300
