# Supplementary material for: METTL3-dependent m6A modification of PSEN1 mRNA regulates craniofacial development through the Wnt/β-catenin signaling pathway
Source: Cell Death Dis. 2024 Mar 20;15(3):229. doi: 10.1038/s41419-024-06606-9 (PMC10954657; doi:10.1038/s41419-024-06606-9)
Supplement: Supplementary file 5 — Supplementary Table 4 [file 41419_2024_6606_MOESM5_ESM.xlsx]

## Sheet: Table S4
Table S4. Mass spectrometry analysis of the corresponding bands in HEPM cells
Protein IDs	Majority protein IDs	Protein names	Gene names	Fasta headers	Peptides HEPM +	Unique peptides HEPM +	Mol. weight [kDa]	Sequence length	Score	Sequence coverage HEPM + [%]	Intensity HEPM +
V9HWE1;P08670;B0YJC4;B3KRK8;Q53HU8;B0YJC5;A0A1B0GTT5;Q9H319;Q53SB5;Q45VM8;Q45VM7;Q45VM6;L7RDA5;A5Z217;A0A384NPX1;P17661;A0A7R6M6U0;H7C5W5;B4DUI0;B4E192;B4DJW0;B3KWQ6;A0A1X7SBR3;A0A1W2PR46;P14136;P41219;Q5RLN2;A0A1B0GVG8;B4DE66;F8W835;A0A1W2PRT3;Q59EM6;B4DR43;Q8TCR7;B3KXJ0;B3KQI5;E7EMV2;B4DJT7;E7ESP9;A5YM63;Q16352;P07196;P07197	V9HWE1;P08670;B0YJC4;B3KRK8;Q53HU8;B0YJC5	Vimentin	HEL113;VIM	tr|V9HWE1|V9HWE1_HUMAN Vimentin OS=Homo sapiens OX=9606 GN=HEL113 PE=2 SV=1;sp|P08670|VIME_HUMAN Vimentin OS=Homo sapiens OX=9606 GN=VIM PE=1 SV=4;tr|B0YJC4|B0YJC4_HUMAN Vimentin OS=Homo sapiens OX=9606 GN=VIM PE=1 SV=1;tr|B3KRK8|B3KRK8_HUMAN Vimentin OS=H	9	8	53.651	466	323.31	18.5	168150000
F4ZW66;F4ZW64;A8K590;F4ZW65;A0A024R7C7;Q12906;B4DFG4;Q59GP7;B4DDF3;K7EKJ9;K7ERM6;K7ENK6;K7EM82;K7EJ09;K7ER69;K7EQ75;K7EQR9;A0A0S2Z5K8;V9HWK4;Q96SI9	F4ZW66;F4ZW64;A8K590;F4ZW65;A0A024R7C7;Q12906;B4DFG4;Q59GP7	Interleukin enhancer-binding factor 3	ILF3	tr|F4ZW66|F4ZW66_HUMAN NF110b OS=Homo sapiens OX=9606 PE=2 SV=1;tr|F4ZW64|F4ZW64_HUMAN NF90a OS=Homo sapiens OX=9606 PE=2 SV=1;tr|A8K590|A8K590_HUMAN cDNA FLJ77456, highly similar to Homo sapiens interleukin enhancer binding factor 3, 90kDa (ILF3), transcr	3	3	95.777	898	66.761	3.7	90834000
K7EJT5;K7EP65;K7EKS7;K7ELC4;K7EMH1;K7ERI7;Q7Z4W8;P35268	K7EJT5;K7EP65;K7EKS7;K7ELC4;K7EMH1;K7ERI7;Q7Z4W8;P35268	60S ribosomal protein L22	RPL22	tr|K7EJT5|K7EJT5_HUMAN 60S ribosomal protein L22 (Fragment) OS=Homo sapiens OX=9606 GN=RPL22 PE=1 SV=1;tr|K7EP65|K7EP65_HUMAN 60S ribosomal protein L22 (Fragment) OS=Homo sapiens OX=9606 GN=RPL22 PE=1 SV=1;tr|K7EKS7|K7EKS7_HUMAN RPL22 OS=Homo sapiens OX=96	2	2	5.0827	47	13.479	51.1	81136000
L0R5A1	L0R5A1	Alternative protein CSF2RB	CSF2RB	tr|L0R5A1|L0R5A1_HUMAN Alternative protein CSF2RB OS=Homo sapiens OX=9606 GN=CSF2RB PE=4 SV=1	1	1	11.645	108	0.82171	7.4	11536000000
L0R8D2	L0R8D2	Alternative protein RCOR1	RCOR1	tr|L0R8D2|L0R8D2_HUMAN Alternative protein RCOR1 OS=Homo sapiens OX=9606 GN=RCOR1 PE=4 SV=1	1	1	7.6918	69	1.4176	14.5	1632800000
A0A0S2Z5P8;A0A0S2Z5T1;Q8N371	A0A0S2Z5P8;A0A0S2Z5T1;Q8N371	Lysine-specific demethylase 8	KDM8	tr|A0A0S2Z5P8|A0A0S2Z5P8_HUMAN Jumonji domain containing 5 isoform 2 (Fragment) OS=Homo sapiens OX=9606 GN=JMJD5 PE=2 SV=1;tr|A0A0S2Z5T1|A0A0S2Z5T1_HUMAN Jumonji domain containing 5 (Fragment) OS=Homo sapiens OX=9606 GN=JMJD5 PE=2 SV=1;sp|Q8N371|KDM8_HUMAN	1	1	43.675	385	0.24309	1.8	1163700000
G3V3D2;G3V5V8;G3V5H6;G3V2V4;G3V287;G3V4A9;G3V2E1;B3KP74;A8KAE2;Q6FI63;A8K3L6;V9HVY9;A0A384MEC0;Q9P0W8	G3V3D2;G3V5V8;G3V5H6;G3V2V4;G3V287;G3V4A9;G3V2E1;B3KP74;A8KAE2;Q6FI63;A8K3L6;V9HVY9;A0A384MEC0;Q9P0W8	Spermatogenesis-associated protein 7	SPATA7;HEL-S-296	tr|G3V3D2|G3V3D2_HUMAN Spermatogenesis-associated protein 7 OS=Homo sapiens OX=9606 GN=SPATA7 PE=1 SV=1;tr|G3V5V8|G3V5V8_HUMAN Spermatogenesis-associated protein 7 OS=Homo sapiens OX=9606 GN=SPATA7 PE=1 SV=1;tr|G3V5H6|G3V5H6_HUMAN Spermatogenesis-associate	1	1	4.7625	42	1.0992	16.7	361910000
A0A2R8YEM5	A0A2R8YEM5	phosphopyruvate hydratase (Fragment)		tr|A0A2R8YEM5|A0A2R8YEM5_HUMAN phosphopyruvate hydratase (Fragment) OS=Homo sapiens OX=9606 GN=ENO1 PE=1 SV=1	1	1	18.381	171	0.29008	5.3	257000000
Q6ZVL3;B4E244;B3KY47;A0A2R8Y5P9;Q8TF72	Q6ZVL3;B4E244;B3KY47;A0A2R8Y5P9;Q8TF72	Protein Shroom3	SHROOM3	tr|Q6ZVL3|Q6ZVL3_HUMAN cDNA FLJ42424 fis, clone BLADE2004089, moderately similar to Mus musculus PDZ domain actin binding protein Shroom mRNA (Fragment) OS=Homo sapiens OX=9606 PE=2 SV=1;tr|B4E244|B4E244_HUMAN cDNA FLJ55531, highly similar to Homo sapiens	1	1	87.857	809	2.452	1.1	88235000
V9GZ77;Q16802;Q02928	V9GZ77;Q16802;Q02928	Cytochrome P450 4A11	CYP4A11	tr|V9GZ77|V9GZ77_HUMAN Cytochrome P450 4A11 OS=Homo sapiens OX=9606 GN=CYP4A11 PE=1 SV=1;tr|Q16802|Q16802_HUMAN Fatty acid omega-hydroxylase OS=Homo sapiens OX=9606 PE=2 SV=1;sp|Q02928|CP4AB_HUMAN Cytochrome P450 4A11 OS=Homo sapiens OX=9606 GN=CYP4A11 PE=	1	1	47.613	421	0.1487	2.6	76154000
A0A024R0Y2;Q13085;Q59FY4;A2NX49;Q7Z5W8;B4DWK9;B4DIR2;B4DIG6;B4DIW1;O00763;A0A087X0W4;S4R3S7;B4DK31;A0A087WVR6;A0A087WWN5;A0A0C4DGT1;B4DYJ7;Q4G170;F8W8T8;H0YGH5;B4DYM0;Q59GJ9	A0A024R0Y2;Q13085;Q59FY4;A2NX49	Acetyl-CoA carboxylase 1;Biotin carboxylase	hCG_30204;ACACA	tr|A0A024R0Y2|A0A024R0Y2_HUMAN Acetyl-CoA carboxylase 1 OS=Homo sapiens OX=9606 GN=hCG_30204 PE=4 SV=1;sp|Q13085|ACACA_HUMAN Acetyl-CoA carboxylase 1 OS=Homo sapiens OX=9606 GN=ACACA PE=1 SV=2;tr|Q59FY4|Q59FY4_HUMAN Acetyl-CoA carboxylase 1 (Fragment) OS=H	1	1	257.24	2268	174.58	0.6	34920000
Q8N3E6;Q9H834;Q5T2N8;Q5T9A4	Q8N3E6;Q9H834;Q5T2N8;Q5T9A4	ATPase family AAA domain-containing protein 3C;ATPase family AAA domain-containing protein 3B	DKFZp761L1023;ATAD3C;ATAD3B	tr|Q8N3E6|Q8N3E6_HUMAN Uncharacterized protein DKFZp761L1023 (Fragment) OS=Homo sapiens OX=9606 GN=DKFZp761L1023 PE=2 SV=2;tr|Q9H834|Q9H834_HUMAN cDNA FLJ13966 fis, clone Y79AA1001394, weakly similar to CELL DIVISION PROTEIN FTSH HOMOLOG OS=Homo sapiens OX	1	1	45.6	417	9.1543	1.7	29983000
C9J0D1;A0A494C189;A3KPC7;A0A024RAS2;Q08AJ9;B2R5B6;B2R5B3;A4FTV9;A0A024R017;A0A3B3IS11;A0A0U1RR32;A0A0U1RRH7;Q99878;Q96KK5;Q71UI9;P0C0S5;Q9BTM1;Q16777;Q93077;Q7L7L0;Q6FI13;P20671;P0C0S8;P04908;Q96QV6;P16104;V9GZN0;C9J386;H0YFX9;B4E0B3;Q8IUE6	C9J0D1;A0A494C189;A3KPC7;A0A024RAS2;Q08AJ9;B2R5B6;B2R5B3;A4FTV9;A0A024R017;A0A3B3IS11;A0A0U1RR32;A0A0U1RRH7;Q99878;Q96KK5;Q71UI9;P0C0S5;Q9BTM1;Q16777;Q93077;Q7L7L0;Q6FI13;P20671;P0C0S8;P04908;Q96QV6;P16104;V9GZN0;C9J386;H0YFX9;B4E0B3;Q8IUE6	Histone H2A;Histone H2A type 1-J;Histone H2A type 1-H;Histone H2A.V;Histone H2A.Z;Histone H2A.J;Histone H2A type 2-C;Histone H2A type 1-C;Histone H2A type 3;Histone H2A type 2-A;Histone H2A type 1-D;Histone H2A type 1;Histone H2A type 1-B/E;Histone H2A type 1-A;Histone H2AX;Histone H2A type 2-B	H2AFV;HIST1H2AH;H2AFJ;HIST1H2AB;HIST1H2AK;HIST1H2AC;HIST1H2AJ;H2AFZ;HIST2H2AC;HIST3H2A;HIST2H2AA3;HIST1H2AD;HIST1H2AG;HIST1H2AA;H2AFX;HIST2H2AB	tr|C9J0D1|C9J0D1_HUMAN Histone H2A OS=Homo sapiens OX=9606 GN=H2AZ2 PE=1 SV=1;tr|A0A494C189|A0A494C189_HUMAN Histone H2A OS=Homo sapiens OX=9606 GN=H2AZ1 PE=1 SV=1;tr|A3KPC7|A3KPC7_HUMAN Histone H2A OS=Homo sapiens OX=9606 GN=HIST1H2AH PE=2 SV=1;tr|A0A024R	1	1	13.163	122	1.7594	5.7	24543000
P0CW18	P0CW18	Serine protease 56	PRSS56	sp|P0CW18|PRS56_HUMAN Serine protease 56 OS=Homo sapiens OX=9606 GN=PRSS56 PE=1 SV=1	1	1	64.596	603	1.0731	1.3	22164000
Q9BYJ9	Q9BYJ9	YTH domain-containing family protein 1	YTHDF1	sp|Q9BYJ9|YTHD1_HUMAN YTH domain-containing family protein 1 OS=Homo sapiens OX=9606 GN=YTHDF1 PE=1 SV=1	1	1	60.873	559	24.3	1.8	21764000
Q05CK9;Q59GL1;A0A7I2V4Z0;A0A7I2YQN2;B2R8Z8;O60506;B7Z645;A0A7I2V2F2;A0A7I2V346;A0A7I2V309;A0A7I2V5Q6;A0A7I2YQV8;A0A7I2V4J0;F6UXX1;B7Z213;A0A7I2V2F0	Q05CK9;Q59GL1;A0A7I2V4Z0;A0A7I2YQN2;B2R8Z8;O60506;B7Z645;A0A7I2V2F2;A0A7I2V346;A0A7I2V309;A0A7I2V5Q6;A0A7I2YQV8	Heterogeneous nuclear ribonucleoprotein Q	SYNCRIP	tr|Q05CK9|Q05CK9_HUMAN SYNCRIP protein (Fragment) OS=Homo sapiens OX=9606 GN=SYNCRIP PE=2 SV=1;tr|Q59GL1|Q59GL1_HUMAN Synaptotagmin binding, cytoplasmic RNA interacting protein variant (Fragment) OS=Homo sapiens OX=9606 PE=2 SV=1;tr|A0A7I2V4Z0|A0A7I2V4Z0_H	1	0	50.65	453	237.87	2.6	16951000
E5RIL3;B4DSD2;A0A6Q8PG07;A0A6Q8PFI1;A0A6Q8PGC9;A0A6Q8PFE2;A0A6Q8PFP9;A0A6Q8PH17;Q8N8D7	E5RIL3;B4DSD2;A0A6Q8PG07;A0A6Q8PFI1;A0A6Q8PGC9;A0A6Q8PFE2;A0A6Q8PFP9;A0A6Q8PH17;Q8N8D7	Sodium/potassium-transporting ATPase subunit beta-1-interacting protein 3	NKAIN3	tr|E5RIL3|E5RIL3_HUMAN Sodium/potassium-transporting ATPase subunit beta-1-interacting protein (Fragment) OS=Homo sapiens OX=9606 GN=NKAIN3 PE=1 SV=1;tr|B4DSD2|B4DSD2_HUMAN Sodium/potassium-transporting ATPase subunit beta-1-interacting protein OS=Homo sap	1	1	11.512	101	0.16633	6.9	6809400
A0A8Q3SHQ9;A0A8Q3SHH5;A0A8Q3SHM0;A0A8Q3WKE2;H7C5I7;A0A8Q3WLC9;A0A8Q3SHQ5;A0A8Q3SHI9;A0A8Q3SHP0;A0A8Q3SHQ4;H0Y867;A0A8Q3WKA7;A0A8Q3WK92;A0A8Q3SHH2;C9J8Q0;E7EU81;A0A8J9C4H3;Q14789	A0A8Q3SHQ9;A0A8Q3SHH5;A0A8Q3SHM0;A0A8Q3WKE2;H7C5I7;A0A8Q3WLC9;A0A8Q3SHQ5;A0A8Q3SHI9;A0A8Q3SHP0;A0A8Q3SHQ4;H0Y867;A0A8Q3WKA7;A0A8Q3WK92;A0A8Q3SHH2;C9J8Q0;E7EU81;A0A8J9C4H3;Q14789	Golgin subfamily B member 1	GOLGB1	tr|A0A8Q3SHQ9|A0A8Q3SHQ9_HUMAN Golgin subfamily B member 1 (Fragment) OS=Homo sapiens OX=9606 GN=GOLGB1 PE=1 SV=1;tr|A0A8Q3SHH5|A0A8Q3SHH5_HUMAN Golgin subfamily B member 1 (Fragment) OS=Homo sapiens OX=9606 GN=GOLGB1 PE=1 SV=1;tr|A0A8Q3SHM0|A0A8Q3SHM0_HUM	1	1	305.06	2648	0.14937	0.5	6278100
B4DY35;A0A7I2V482;B9A062;A0A7I2V2U6;B2R7W0;P13995	B4DY35;A0A7I2V482;B9A062;A0A7I2V2U6;B2R7W0;P13995	Bifunctional methylenetetrahydrofolate dehydrogenase/cyclohydrolase, mitochondrial;NAD-dependent methylenetetrahydrofolate dehydrogenase;Methenyltetrahydrofolate cyclohydrolase	MTHFD2	tr|B4DY35|B4DY35_HUMAN cDNA FLJ55007, highly similar to Bifunctional methylenetetrahydrofolate dehydrogenase/cyclohydrolase, mitochondrial OS=Homo sapiens OX=9606 PE=2 SV=1;tr|A0A7I2V482|A0A7I2V482_HUMAN methenyltetrahydrofolate cyclohydrolase OS=Homo sapi	1	1	19.933	186	0.23487	7	4012700
H0YDE5;A0A5F9UK30;Q12914;A0A590UJI0;Q6ZVL6	H0YDE5;A0A5F9UK30;Q12914;A0A590UJI0;Q6ZVL6	UPF0606 protein KIAA1549L	KIAA1549L	tr|H0YDE5|H0YDE5_HUMAN UPF0606 protein KIAA1549L (Fragment) OS=Homo sapiens OX=9606 GN=KIAA1549L PE=1 SV=2;tr|A0A5F9UK30|A0A5F9UK30_HUMAN UPF0606 protein KIAA1549L (Fragment) OS=Homo sapiens OX=9606 GN=KIAA1549L PE=1 SV=1;tr|Q12914|Q12914_HUMAN G2 (Fragmen	1	1	108	1005	0.23348	1.2	3890800
K7EJZ9;K7EME4;Q9Y2H9	K7EJZ9;K7EME4;Q9Y2H9	Microtubule-associated serine/threonine-protein kinase 1	MAST1	tr|K7EJZ9|K7EJZ9_HUMAN Microtubule-associated serine/threonine-protein kinase 1 (Fragment) OS=Homo sapiens OX=9606 GN=MAST1 PE=1 SV=1;tr|K7EME4|K7EME4_HUMAN Microtubule-associated serine/threonine-protein kinase 1 OS=Homo sapiens OX=9606 GN=MAST1 PE=1 SV=1	1	1	48.538	433	0.15191	2.5	1843100
Q86YZ3	Q86YZ3	Hornerin	HRNR	sp|Q86YZ3|HORN_HUMAN Hornerin OS=Homo sapiens OX=9606 GN=HRNR PE=1 SV=2	1	1	282.39	2850	52.045	1.9	0
Q0VGD6;B2R7W4;O43390;A0A6Q8PEX7;B4DT28;B4DMB1;Q6MZS5;A0A6Q8PHG0;A0A6Q8PH31;B4DMD1;A0A6Q8PH35;A0A286YEZ8;Q7Z334	Q0VGD6;B2R7W4;O43390;A0A6Q8PEX7;B4DT28;B4DMB1;Q6MZS5;A0A6Q8PHG0;A0A6Q8PH31;B4DMD1;A0A6Q8PH35	Heterogeneous nuclear ribonucleoprotein R	HNRPR;HNRNPR;DKFZp686A13234	tr|Q0VGD6|Q0VGD6_HUMAN HNRPR protein (Fragment) OS=Homo sapiens OX=9606 GN=HNRPR PE=2 SV=1;tr|B2R7W4|B2R7W4_HUMAN cDNA, FLJ93632, highly similar to Homo sapiens heterogeneous nuclear ribonucleoprotein R (HNRPR), mRNA OS=Homo sapiens OX=9606 PE=2 SV=1;sp|O4	1	0	67.86	607	2.0282	2	0
B4DM82;Q71V99;V9HWF5;B2RE56;A8K486;P62937;F8WE65;C9J5S7;A0A7I2V5J5;P0DN26;A0A0H2UH34;A0A0B4J2A2;A0A075B767;A0A075B759;Q9Y536;F5H284	B4DM82;Q71V99;V9HWF5;B2RE56;A8K486;P62937;F8WE65;C9J5S7	Peptidyl-prolyl cis-trans isomerase;Peptidyl-prolyl cis-trans isomerase A;Peptidyl-prolyl cis-trans isomerase A, N-terminally processed	HEL-S-69p;PPIA	tr|B4DM82|B4DM82_HUMAN Peptidyl-prolyl cis-trans isomerase OS=Homo sapiens OX=9606 PE=2 SV=1;tr|Q71V99|Q71V99_HUMAN Peptidyl-prolyl cis-trans isomerase OS=Homo sapiens OX=9606 PE=2 SV=1;tr|V9HWF5|V9HWF5_HUMAN Peptidyl-prolyl cis-trans isomerase OS=Homo sap	1	1	14.085	129	2.8461	9.3	0
I6L965;B2RA03;A0A024RAY2;P05783	I6L965;B2RA03;A0A024RAY2;P05783	Keratin, type I cytoskeletal 18	KRT18	tr|I6L965|I6L965_HUMAN KRT18 protein (Fragment) OS=Homo sapiens OX=9606 GN=KRT18 PE=2 SV=1;tr|B2RA03|B2RA03_HUMAN cDNA, FLJ94640, highly similar to Homo sapiens keratin 18 (KRT18), mRNA OS=Homo sapiens OX=9606 PE=2 SV=1;tr|A0A024RAY2|A0A024RAY2_HUMAN Kerat	1	0	42.173	372	8.3196	1.9	0
Q5T749	Q5T749	Keratinocyte proline-rich protein	KPRP	sp|Q5T749|KPRP_HUMAN Keratinocyte proline-rich protein OS=Homo sapiens OX=9606 GN=KPRP PE=1 SV=1	1	1	64.135	579	0.71581	1.6	0
A0A024R5Q9	A0A024R5Q9	HCG1982563		tr|A0A024R5Q9|A0A024R5Q9_HUMAN HCG1982563 OS=Homo sapiens OX=9606 GN=hCG_1982563 PE=4 SV=1	1	1	14.232	122	0.55904	15.6	0
B4DMR6	B4DMR6	cDNA FLJ58915		tr|B4DMR6|B4DMR6_HUMAN cDNA FLJ58915 OS=Homo sapiens OX=9606 PE=2 SV=1	1	1	38.949	350	0.18571	2.6	0
H7BXC7;Q9H7P9	H7BXC7;Q9H7P9	Pleckstrin homology domain-containing family G member 2	PLEKHG2	tr|H7BXC7|H7BXC7_HUMAN Pleckstrin homology domain-containing family G member 2 (Fragment) OS=Homo sapiens OX=9606 GN=PLEKHG2 PE=1 SV=1;sp|Q9H7P9|PKHG2_HUMAN Pleckstrin homology domain-containing family G member 2 OS=Homo sapiens OX=9606 GN=PLEKHG2 PE=1 SV=	1	1	134.48	1254	0.18754	0.6	0
H7C1F9;Q2PPJ7	H7C1F9;Q2PPJ7	Ral GTPase-activating protein subunit alpha-2	RALGAPA2	tr|H7C1F9|H7C1F9_HUMAN Ral GTPase-activating protein subunit alpha-2 (Fragment) OS=Homo sapiens OX=9606 GN=RALGAPA2 PE=1 SV=1;sp|Q2PPJ7|RGPA2_HUMAN Ral GTPase-activating protein subunit alpha-2 OS=Homo sapiens OX=9606 GN=RALGAPA2 PE=1 SV=2	1	1	194.93	1740	0.31493	0.5	0
