# Supplementary material for: METTL3-dependent m6A modification of PSEN1 mRNA regulates craniofacial development through the Wnt/β-catenin signaling pathway
Source: Cell Death Dis. 2024 Mar 20;15(3):229. doi: 10.1038/s41419-024-06606-9 (PMC10954657; doi:10.1038/s41419-024-06606-9)
Supplement: Supplementary file 6 — Supplementary Table 5 [file 41419_2024_6606_MOESM6_ESM.xlsx]

## Sheet: Table S5
Table S5. Mass spectrometry analysis of the corresponding bands in DPSCs
Protein IDs	Majority protein IDs	Protein names	Gene names	Fasta headers	Peptides DPSC +	Unique peptides DPSC +	Mol. weight [kDa]	Sequence length	Score	Sequence coverage DPSC + [%]	Intensity DPSC +
A0A024R0Y2;Q13085;Q59FY4;A2NX49;Q7Z5W8;B4DWK9;B4DIR2;B4DIG6;B4DIW1;O00763;A0A087X0W4;S4R3S7;B4DK31;A0A087WVR6;A0A087WWN5;A0A0C4DGT1;B4DYJ7;Q4G170;F8W8T8;H0YGH5;B4DYM0;Q59GJ9	A0A024R0Y2;Q13085;Q59FY4;A2NX49	Acetyl-CoA carboxylase 1;Biotin carboxylase	hCG_30204;ACACA	tr|A0A024R0Y2|A0A024R0Y2_HUMAN Acetyl-CoA carboxylase 1 OS=Homo sapiens OX=9606 GN=hCG_30204 PE=4 SV=1;sp|Q13085|ACACA_HUMAN Acetyl-CoA carboxylase 1 OS=Homo sapiens OX=9606 GN=ACACA PE=1 SV=2;tr|Q59FY4|Q59FY4_HUMAN Acetyl-CoA carboxylase 1 (Fragment) OS=H	18	18	257.24	2268	174.58	9.7	192620000
F4ZW66;F4ZW64;A8K590;F4ZW65;A0A024R7C7;Q12906;B4DFG4;Q59GP7;B4DDF3;K7EKJ9;K7ERM6;K7ENK6;K7EM82;K7EJ09;K7ER69;K7EQ75;K7EQR9;A0A0S2Z5K8;V9HWK4;Q96SI9	F4ZW66;F4ZW64;A8K590;F4ZW65;A0A024R7C7;Q12906;B4DFG4;Q59GP7	Interleukin enhancer-binding factor 3	ILF3	tr|F4ZW66|F4ZW66_HUMAN NF110b OS=Homo sapiens OX=9606 PE=2 SV=1;tr|F4ZW64|F4ZW64_HUMAN NF90a OS=Homo sapiens OX=9606 PE=2 SV=1;tr|A8K590|A8K590_HUMAN cDNA FLJ77456, highly similar to Homo sapiens interleukin enhancer binding factor 3, 90kDa (ILF3), transcr	13	13	95.777	898	66.761	21.9	93130000
Q08211;Q58F26;Q6PJK6;B3KU66	Q08211;Q58F26;Q6PJK6	ATP-dependent RNA helicase A	DHX9	sp|Q08211|DHX9_HUMAN ATP-dependent RNA helicase A OS=Homo sapiens OX=9606 GN=DHX9 PE=1 SV=4;tr|Q58F26|Q58F26_HUMAN RNA helicase (Fragment) OS=Homo sapiens OX=9606 GN=DHX9 PE=2 SV=1;tr|Q6PJK6|Q6PJK6_HUMAN RNA helicase (Fragment) OS=Homo sapiens OX=9606 GN=D	8	8	140.96	1270	100.21	6.8	37436000
B3KM80;Q6ZS99;B3KTP9;A0A7I2V428;C9JLB1;A0A7I2V3F3;P19338;A0A7I2V5M5;H7BY16;A0A7I2V2U7;A0A7I2V349;A0A7I2V506;A0A7I2V699;Q9BQ02;A0A7I2V2S8	B3KM80;Q6ZS99;B3KTP9;A0A7I2V428;C9JLB1;A0A7I2V3F3;P19338;A0A7I2V5M5;H7BY16;A0A7I2V2U7;A0A7I2V349;A0A7I2V506;A0A7I2V699;Q9BQ02	Nucleolin	NCL	tr|B3KM80|B3KM80_HUMAN Nucleolin OS=Homo sapiens OX=9606 GN=NCL PE=2 SV=1;tr|Q6ZS99|Q6ZS99_HUMAN Nucleolin OS=Homo sapiens OX=9606 PE=2 SV=1;tr|B3KTP9|B3KTP9_HUMAN Nucleolin OS=Homo sapiens OX=9606 PE=2 SV=1;tr|A0A7I2V428|A0A7I2V428_HUMAN Nucleolin OS=Homo	7	7	58.554	536	163.14	12.1	44347000
B2R5U1;B3KU67;A0A140VK49;Q59FF0;Q7KZF4;B4E299;I6TRR8;H7C597	B2R5U1;B3KU67;A0A140VK49;Q59FF0;Q7KZF4;B4E299;I6TRR8	Staphylococcal nuclease domain-containing protein 1	SND1	tr|B2R5U1|B2R5U1_HUMAN Staphylococcal nuclease domain-containing protein OS=Homo sapiens OX=9606 PE=2 SV=1;tr|B3KU67|B3KU67_HUMAN Staphylococcal nuclease domain-containing protein OS=Homo sapiens OX=9606 PE=2 SV=1;tr|A0A140VK49|A0A140VK49_HUMAN Staphylococ	5	5	99.67	885	47.333	6.1	17291000
A0A0S2Z693;Q96RQ3;G5E9X5;E9PG35;E9PHF7;B4DH16;B4DHW5;Q68D27;B7ZAW3;F8WDI3	A0A0S2Z693;Q96RQ3;G5E9X5;E9PG35;E9PHF7;B4DH16;B4DHW5;Q68D27	Methylcrotonoyl-CoA carboxylase subunit alpha, mitochondrial	MCCC1;DKFZp686B20267	tr|A0A0S2Z693|A0A0S2Z693_HUMAN Methylcrotonoyl-CoA carboxylase 1 isoform 1 (Fragment) OS=Homo sapiens OX=9606 GN=MCCC1 PE=2 SV=1;sp|Q96RQ3|MCCA_HUMAN Methylcrotonoyl-CoA carboxylase subunit alpha, mitochondrial OS=Homo sapiens OX=9606 GN=MCCC1 PE=1 SV=3;tr	5	5	80.472	725	33.415	9.1	37613000
D3DTX7;P02452;Q6LAN8;H9C5C5;B7Z4S2	D3DTX7;P02452;Q6LAN8;H9C5C5	Collagen alpha-1(I) chain	COL1A1	tr|D3DTX7|D3DTX7_HUMAN Collagen, type I, alpha 1, isoform CRA_a OS=Homo sapiens OX=9606 GN=COL1A1 PE=4 SV=1;sp|P02452|CO1A1_HUMAN Collagen alpha-1(I) chain OS=Homo sapiens OX=9606 GN=COL1A1 PE=1 SV=6;tr|Q6LAN8|Q6LAN8_HUMAN Collagen type I alpha 1 (Fragment	5	5	84.739	885	3.148	7.2	4375900
Q6PIX2;Q9BSV4;Q86VG2;A0A384N5Z8;A0A8Q3WMA7;P23246	Q6PIX2;Q9BSV4;Q86VG2;A0A384N5Z8;A0A8Q3WMA7;P23246	Splicing factor, proline- and glutamine-rich	SFPQ	tr|Q6PIX2|Q6PIX2_HUMAN SFPQ protein (Fragment) OS=Homo sapiens OX=9606 GN=SFPQ PE=2 SV=1;tr|Q9BSV4|Q9BSV4_HUMAN SFPQ protein (Fragment) OS=Homo sapiens OX=9606 GN=SFPQ PE=2 SV=2;tr|Q86VG2|Q86VG2_HUMAN Splicing factor proline/glutamine-rich (Polypyrimidine	4	4	55.469	525	22.068	9.7	5404900
A0A024R5C5;P11498;A0A494C101;E9PRE7;A0A494C0T2;A0A494C016	A0A024R5C5;P11498;A0A494C101;E9PRE7;A0A494C0T2;A0A494C016	Pyruvate carboxylase;Pyruvate carboxylase, mitochondrial	PC	tr|A0A024R5C5|A0A024R5C5_HUMAN Pyruvate carboxylase OS=Homo sapiens OX=9606 GN=PC PE=4 SV=1;sp|P11498|PYC_HUMAN Pyruvate carboxylase, mitochondrial OS=Homo sapiens OX=9606 GN=PC PE=1 SV=2;tr|A0A494C101|A0A494C101_HUMAN Pyruvate carboxylase, mitochondrial (	4	4	129.63	1178	35.939	3.8	20880000
A0A804HJ24;A0A804HKE8;A0A804HJ84;A0A140VK29;A0A804HLJ9;Q9HCC0;A0A804HL02;A0A804HJ31;A0A804HK37;A0A804HJC1;A0A804HJL2;A0A804HJW2;A0A0D9SFE9;D6R9R1;A0A804HJW5;D6RDF7;A0A804HIH3;A0A0S2Z5R4;A0A804HHS4;A0A0G2JM88;B3KR24;D6RD67;A0A804HKH3	A0A804HJ24;A0A804HKE8;A0A804HJ84;A0A140VK29;A0A804HLJ9;Q9HCC0;A0A804HL02;A0A804HJ31;A0A804HK37;A0A804HJC1;A0A804HJL2;A0A804HJW2;A0A0D9SFE9;D6R9R1;A0A804HJW5;D6RDF7;A0A804HIH3;A0A0S2Z5R4;A0A804HHS4	Methylcrotonoyl-CoA carboxylase beta chain, mitochondrial	MCCC2	tr|A0A804HJ24|A0A804HJ24_HUMAN methylcrotonoyl-CoA carboxylase OS=Homo sapiens OX=9606 GN=MCCC2 PE=1 SV=1;tr|A0A804HKE8|A0A804HKE8_HUMAN methylcrotonoyl-CoA carboxylase OS=Homo sapiens OX=9606 GN=MCCC2 PE=1 SV=1;tr|A0A804HJ84|A0A804HJ84_HUMAN methylcrotono	4	4	56.163	515	16.187	11.8	13006000
E9PEC3;B7Z8A8;E7ETT4;E7EUY3;E7ETT1;E9PDR0;Q59GV0;A0A1B2JLU8;E7EX59;P05166;Q9HBR7;B7Z7U9;F8WBI9;C9JQS9;Q8WVH4;Q86TD7;E7ENC1	E9PEC3;B7Z8A8;E7ETT4;E7EUY3;E7ETT1;E9PDR0;Q59GV0;A0A1B2JLU8;E7EX59;P05166;Q9HBR7;B7Z7U9;F8WBI9;C9JQS9	Propionyl-CoA carboxylase beta chain, mitochondrial	PCCB	tr|E9PEC3|E9PEC3_HUMAN Propionyl-CoA carboxylase beta chain, mitochondrial OS=Homo sapiens OX=9606 GN=PCCB PE=1 SV=1;tr|B7Z8A8|B7Z8A8_HUMAN cDNA FLJ53115, highly similar to Propionyl-CoA carboxylase beta chain, mitochondrial OS=Homo sapiens OX=9606 PE=2 SV	3	3	45.421	423	32.621	9.9	17738000
Q12797;A0A087WW51;B8Y0L3;E5RHK2;A0A087WUJ2	Q12797;A0A087WW51;B8Y0L3	Aspartyl/asparaginyl beta-hydroxylase	ASPH	sp|Q12797|ASPH_HUMAN Aspartyl/asparaginyl beta-hydroxylase OS=Homo sapiens OX=9606 GN=ASPH PE=1 SV=3;tr|A0A087WW51|A0A087WW51_HUMAN Aspartyl/asparaginyl beta-hydroxylase (Fragment) OS=Homo sapiens OX=9606 GN=ASPH PE=1 SV=6;tr|B8Y0L3|B8Y0L3_HUMAN Aspartate	3	3	85.862	758	4.3169	3.6	0
F8W1S1;Q7RTS7;Q86Y46;Q3SY84;Q14CN4;H0YIG3	F8W1S1;Q7RTS7;Q86Y46;Q3SY84;Q14CN4	Keratin, type II cytoskeletal 74;Keratin, type II cytoskeletal 73;Keratin, type II cytoskeletal 71;Keratin, type II cytoskeletal 72	KRT74;KRT73;KRT71;KRT72	tr|F8W1S1|F8W1S1_HUMAN Keratin, type II cytoskeletal 74 OS=Homo sapiens OX=9606 GN=KRT74 PE=1 SV=1;sp|Q7RTS7|K2C74_HUMAN Keratin, type II cytoskeletal 74 OS=Homo sapiens OX=9606 GN=KRT74 PE=1 SV=2;sp|Q86Y46|K2C73_HUMAN Keratin, type II cytoskeletal 73 OS=H	3	1	59.406	543	48.437	5	3771600
A0A1B0GU58;B2RDE0;P05165;A0A1B0GWI4;Q5JVH2;H0Y5U0;A0A1B0GWA1;A0A1B0GUX9	A0A1B0GU58;B2RDE0;P05165;A0A1B0GWI4	Propionyl-CoA carboxylase alpha chain, mitochondrial	PCCA	tr|A0A1B0GU58|A0A1B0GU58_HUMAN Propionyl-CoA carboxylase alpha chain, mitochondrial (Fragment) OS=Homo sapiens OX=9606 GN=PCCA PE=1 SV=1;tr|B2RDE0|B2RDE0_HUMAN Propionyl-CoA carboxylase alpha chain, mitochondrial OS=Homo sapiens OX=9606 PE=2 SV=1;sp|P05165	3	3	67.232	615	8.1746	5.9	9667300
A0A024RDF4;A1LU37;Q14103;D6RAF8;H0Y8G5;D6RD83;H0YA96;Q12771;B4DTC3;A0A024RDB4;D6RF44;D6RBQ9;B4E0W4	A0A024RDF4;A1LU37;Q14103;D6RAF8;H0Y8G5;D6RD83;H0YA96;Q12771;B4DTC3;A0A024RDB4;D6RF44	Heterogeneous nuclear ribonucleoprotein D0	HNRPD;HNRNPD	tr|A0A024RDF4|A0A024RDF4_HUMAN Heterogeneous nuclear ribonucleoprotein D (AU-rich element RNA binding protein 1, 37kDa), isoform CRA_e OS=Homo sapiens OX=9606 GN=HNRPD PE=4 SV=1;tr|A1LU37|A1LU37_HUMAN Heterogeneous nuclear ribonucleoprotein D (AU-rich elem	2	2	32.834	306	240.89	7.8	32494000
B3KT06;B3KPS3;P68363;A8JZY9;B4DDU2;P68366;B4DN58;F8VVB9;F8VQQ4;F8VX09;F8VWV9;F8VRZ4;F8VS66;C9JDS9;F8VRK0;Q15670;C9K0S6;Q6QMJ5;C9JDL2;C9JEV8;C9JQ00;A0A7P0Z4A1;C9JJQ8;F8W0F6	B3KT06;B3KPS3;P68363;A8JZY9;B4DDU2;P68366	Tubulin alpha-1B chain;Tubulin alpha-4A chain	TUBA1B;TUBA4A	tr|B3KT06|B3KT06_HUMAN Tubulin alpha chain OS=Homo sapiens OX=9606 PE=2 SV=1;tr|B3KPS3|B3KPS3_HUMAN Tubulin alpha chain OS=Homo sapiens OX=9606 PE=2 SV=1;sp|P68363|TBA1B_HUMAN Tubulin alpha-1B chain OS=Homo sapiens OX=9606 GN=TUBA1B PE=1 SV=1;tr|A8JZY9|A8J	2	0	46.341	416	2.442	6.7	0
I3L4N8;Q8WVW5;Q53GK6;Q53G99;Q53G76;Q1KLZ0;P63261;P60709;A0A6Q8PFE4;B4DVQ0;B4DW52;B4E335;B4E3A4;A0A804GS07;E7EVS6;A0A2R8Y793;B3KWQ3;Q6PJ43;B7ZAP6;I3L3I0;I3L1U9;B7Z6P1;A8K3K1;P68133;P68032;Q96DE1;Q96FU6;V9HVZ7;Q7Z7J6;A0A804HKV3;B3KUD3;A6NL76;F1BXA6;A1E282;G5E9R0;A4UCT3;K7EM38;A0A6Q8PH58;A5GZ75;I3L3R2;A0A2R8YGF8;J3KT65;Q6S8J3;A5A3E0;A0A2R8YFE2;C9JUM1;C9JZR7;Q562Z7;Q562Y6;Q562X9;Q562S0;Q562N8;Q562N0;…	I3L4N8;Q8WVW5;Q53GK6;Q53G99;Q53G76;Q1KLZ0;P63261;P60709;A0A6Q8PFE4;B4DVQ0;B4DW52;B4E335;B4E3A4;A0A804GS07;E7EVS6;A0A2R8Y793;B3KWQ3;Q6PJ43;B7ZAP6;I3L3I0;I3L1U9;B7Z6P1;A8K3K1;P68133;P68032	Actin, cytoplasmic 2;Actin, cytoplasmic 2, N-terminally processed;Actin, cytoplasmic 1;Actin, cytoplasmic 1, N-terminally processed;Actin, alpha skeletal muscle;Actin, alpha cardiac muscle 1	ACTG1;PS1TP5BP1;ACTB;ACTA1;ACTC1	tr|I3L4N8|I3L4N8_HUMAN Actin, cytoplasmic 2 OS=Homo sapiens OX=9606 GN=ACTG1 PE=1 SV=9;tr|Q8WVW5|Q8WVW5_HUMAN ACTB protein (Fragment) OS=Homo sapiens OX=9606 PE=2 SV=1;tr|Q53GK6|Q53GK6_HUMAN Beta actin variant (Fragment) OS=Homo sapiens OX=9606 PE=2 SV=1;t	2	1	38.975	351	181.72	5.7	8451700
Q1ZYQ1;P0DPH8;P0DPH7;Q6PEY2;Q9UQM3;B4DQK4;C9J2C0;Q9NY65;A0A7P0T945;Q7Z3M3;V9GZ17	Q1ZYQ1;P0DPH8;P0DPH7;Q6PEY2;Q9UQM3;B4DQK4;C9J2C0;Q9NY65	Tubulin alpha-3E chain;Tubulin alpha-8 chain	TUBA2;TUBA3E;TUBA8	tr|Q1ZYQ1|Q1ZYQ1_HUMAN Tubulin alpha chain OS=Homo sapiens OX=9606 GN=TUBA2 PE=2 SV=1;sp|P0DPH8|TBA3D_HUMAN Tubulin alpha-3D chain OS=Homo sapiens OX=9606 GN=TUBA3D PE=1 SV=1;sp|P0DPH7|TBA3C_HUMAN Tubulin alpha-3C chain OS=Homo sapiens OX=9606 GN=TUBA3C PE	2	0	49.959	450	15.542	6.2	0
Q71U36;Q53GA7;F5H5D3;Q9BQE3;B7Z1K5;Q8N532;A0A7P0TA31	Q71U36;Q53GA7;F5H5D3;Q9BQE3;B7Z1K5;Q8N532	Tubulin alpha-1A chain;Tubulin alpha-1C chain	TUBA1A;TUBA1C	sp|Q71U36|TBA1A_HUMAN Tubulin alpha-1A chain OS=Homo sapiens OX=9606 GN=TUBA1A PE=1 SV=1;tr|Q53GA7|Q53GA7_HUMAN Tubulin alpha chain (Fragment) OS=Homo sapiens OX=9606 PE=2 SV=1;tr|F5H5D3|F5H5D3_HUMAN Tubulin alpha chain OS=Homo sapiens OX=9606 GN=TUBA1C PE	2	0	50.135	451	196.5	6.2	15758000
Q05CK9;Q59GL1;A0A7I2V4Z0;A0A7I2YQN2;B2R8Z8;O60506;B7Z645;A0A7I2V2F2;A0A7I2V346;A0A7I2V309;A0A7I2V5Q6;A0A7I2YQV8;A0A7I2V4J0;F6UXX1;B7Z213;A0A7I2V2F0	Q05CK9;Q59GL1;A0A7I2V4Z0;A0A7I2YQN2;B2R8Z8;O60506;B7Z645;A0A7I2V2F2;A0A7I2V346;A0A7I2V309;A0A7I2V5Q6;A0A7I2YQV8	Heterogeneous nuclear ribonucleoprotein Q	SYNCRIP	tr|Q05CK9|Q05CK9_HUMAN SYNCRIP protein (Fragment) OS=Homo sapiens OX=9606 GN=SYNCRIP PE=2 SV=1;tr|Q59GL1|Q59GL1_HUMAN Synaptotagmin binding, cytoplasmic RNA interacting protein variant (Fragment) OS=Homo sapiens OX=9606 PE=2 SV=1;tr|A0A7I2V4Z0|A0A7I2V4Z0_H	2	0	50.65	453	237.87	4.4	0
Q7Z4Q5;A0A1W2PPL4;A0A1W2PPH7;Q5RI18;Q96BA7;A0A1W2PP35;A0A1X7SBS1;B3KX72;B4DLR3;Q00839;A0A1W2PRZ7;A0A1W2PQ74;A0A1W2PQL0;A0A1W2PP34;A0A1W2PPS1;A0A1W2PQD4;A0A1W2PPE9	Q7Z4Q5;A0A1W2PPL4;A0A1W2PPH7;Q5RI18;Q96BA7;A0A1W2PP35;A0A1X7SBS1;B3KX72;B4DLR3;Q00839;A0A1W2PRZ7;A0A1W2PQ74;A0A1W2PQL0;A0A1W2PP34;A0A1W2PPS1;A0A1W2PQD4	Heterogeneous nuclear ribonucleoprotein U	HNRPU;HNRNPU	tr|Q7Z4Q5|Q7Z4Q5_HUMAN Heterogeneous nuclear ribonucleoprotein U (Scaffold attachment factor A), isoform CRA_a OS=Homo sapiens OX=9606 GN=HNRPU PE=2 SV=1;tr|A0A1W2PPL4|A0A1W2PPL4_HUMAN Heterogeneous nuclear ribonucleoprotein U OS=Homo sapiens OX=9606 GN=HN	2	2	57.663	513	57.178	4.9	0
V9HVZ4;Q2TSD0;P04406;E7EUT5;Q5ZEY3;A4UCT1;Q0QET7;B4DRV9;Q16768	V9HVZ4;Q2TSD0;P04406;E7EUT5;Q5ZEY3;A4UCT1;Q0QET7	Glyceraldehyde-3-phosphate dehydrogenase	HEL-S-162eP;GAPDH;GAPD	tr|V9HVZ4|V9HVZ4_HUMAN Glyceraldehyde-3-phosphate dehydrogenase OS=Homo sapiens OX=9606 GN=HEL-S-162eP PE=2 SV=1;tr|Q2TSD0|Q2TSD0_HUMAN Glyceraldehyde-3-phosphate dehydrogenase OS=Homo sapiens OX=9606 PE=2 SV=1;sp|P04406|G3P_HUMAN Glyceraldehyde-3-phosphat	2	2	36.053	335	61.698	6.6	21223000
Q02413	Q02413	Desmoglein-1	DSG1	sp|Q02413|DSG1_HUMAN Desmoglein-1 OS=Homo sapiens OX=9606 GN=DSG1 PE=1 SV=2	2	2	113.75	1049	8.6523	2	0
Q0VGD6;B2R7W4;O43390;A0A6Q8PEX7;B4DT28;B4DMB1;Q6MZS5;A0A6Q8PHG0;A0A6Q8PH31;B4DMD1;A0A6Q8PH35;A0A286YEZ8;Q7Z334	Q0VGD6;B2R7W4;O43390;A0A6Q8PEX7;B4DT28;B4DMB1;Q6MZS5;A0A6Q8PHG0;A0A6Q8PH31;B4DMD1;A0A6Q8PH35	Heterogeneous nuclear ribonucleoprotein R	HNRPR;HNRNPR;DKFZp686A13234	tr|Q0VGD6|Q0VGD6_HUMAN HNRPR protein (Fragment) OS=Homo sapiens OX=9606 GN=HNRPR PE=2 SV=1;tr|B2R7W4|B2R7W4_HUMAN cDNA, FLJ93632, highly similar to Homo sapiens heterogeneous nuclear ribonucleoprotein R (HNRPR), mRNA OS=Homo sapiens OX=9606 PE=2 SV=1;sp|O4	2	0	67.86	607	2.0282	3.3	0
A0A3B3ITG9;A0A3B3ISX1;D3DV75;A0A7P0Z4F9;B7Z8Y3;A0A3B3ISU1;A0A3B3IRQ9;A0A7P0Z4K3;A0A024DAK3;Q59EC0;P55265	A0A3B3ITG9;A0A3B3ISX1;D3DV75;A0A7P0Z4F9;B7Z8Y3;A0A3B3ISU1;A0A3B3IRQ9;A0A7P0Z4K3;A0A024DAK3;Q59EC0;P55265	Double-stranded RNA-specific adenosine deaminase	ADAR	tr|A0A3B3ITG9|A0A3B3ITG9_HUMAN Double-stranded RNA-specific adenosine deaminase (Fragment) OS=Homo sapiens OX=9606 GN=ADAR PE=1 SV=1;tr|A0A3B3ISX1|A0A3B3ISX1_HUMAN Double-stranded RNA-specific adenosine deaminase OS=Homo sapiens OX=9606 GN=ADAR PE=1 SV=2;t	2	2	38.968	350	1.0088	5.1	1917800
K7EJT5;K7EP65;K7EKS7;K7ELC4;K7EMH1;K7ERI7;Q7Z4W8;P35268	K7EJT5;K7EP65;K7EKS7;K7ELC4;K7EMH1;K7ERI7;Q7Z4W8;P35268	60S ribosomal protein L22	RPL22	tr|K7EJT5|K7EJT5_HUMAN 60S ribosomal protein L22 (Fragment) OS=Homo sapiens OX=9606 GN=RPL22 PE=1 SV=1;tr|K7EP65|K7EP65_HUMAN 60S ribosomal protein L22 (Fragment) OS=Homo sapiens OX=9606 GN=RPL22 PE=1 SV=1;tr|K7EKS7|K7EKS7_HUMAN RPL22 OS=Homo sapiens OX=96	2	2	5.0827	47	13.479	51.1	32846000
Q6E433;Q6IBA2;Q59G24;P53999;B7Z1Z0	Q6E433;Q6IBA2;Q59G24;P53999;B7Z1Z0	Activated RNA polymerase II transcriptional coactivator p15	PC4;SUB1	tr|Q6E433|Q6E433_HUMAN Activated RNA polymerase II transcriptional coactivator p15 (Fragment) OS=Homo sapiens OX=9606 PE=2 SV=1;tr|Q6IBA2|Q6IBA2_HUMAN Activated RNA polymerase II transcriptional coactivator p15 OS=Homo sapiens OX=9606 GN=PC4 PE=2 SV=1;tr|Q	2	2	8.6549	73	6.0287	27.4	0
P81605	P81605	Dermcidin;Survival-promoting peptide;DCD-1	DCD	sp|P81605|DCD_HUMAN Dermcidin OS=Homo sapiens OX=9606 GN=DCD PE=1 SV=2	2	2	11.284	110	1.3506	20	8198000
Q96PU8;F5GYT7;F5H5U6;F5H8C8;F5GXS8;F5GYM3;H0YG47	Q96PU8;F5GYT7;F5H5U6;F5H8C8;F5GXS8;F5GYM3;H0YG47	Protein quaking	QKI	sp|Q96PU8|QKI_HUMAN KH domain-containing RNA-binding protein QKI OS=Homo sapiens OX=9606 GN=QKI PE=1 SV=1;tr|F5GYT7|F5GYT7_HUMAN Protein quaking OS=Homo sapiens OX=9606 GN=QKI PE=1 SV=1;tr|F5H5U6|F5H5U6_HUMAN Protein quaking (Fragment) OS=Homo sapiens OX=9	2	2	37.67	341	4.1917	7.3	3937600
V9HWE1;P08670;B0YJC4;B3KRK8;Q53HU8;B0YJC5;A0A1B0GTT5;Q9H319;Q53SB5;Q45VM8;Q45VM7;Q45VM6;L7RDA5;A5Z217;A0A384NPX1;P17661;A0A7R6M6U0;H7C5W5;B4DUI0;B4E192;B4DJW0;B3KWQ6;A0A1X7SBR3;A0A1W2PR46;P14136;P41219;Q5RLN2;A0A1B0GVG8;B4DE66;F8W835;A0A1W2PRT3;Q59EM6;B4DR43;Q8TCR7;B3KXJ0;B3KQI5;E7EMV2;B4DJT7;E7ESP9;A5YM63;Q16352;P07196;P07197	V9HWE1;P08670;B0YJC4;B3KRK8;Q53HU8;B0YJC5	Vimentin	HEL113;VIM	tr|V9HWE1|V9HWE1_HUMAN Vimentin OS=Homo sapiens OX=9606 GN=HEL113 PE=2 SV=1;sp|P08670|VIME_HUMAN Vimentin OS=Homo sapiens OX=9606 GN=VIM PE=1 SV=4;tr|B0YJC4|B0YJC4_HUMAN Vimentin OS=Homo sapiens OX=9606 GN=VIM PE=1 SV=1;tr|B3KRK8|B3KRK8_HUMAN Vimentin OS=H	1	0	53.651	466	323.31	1.5	0
Q9BYJ9	Q9BYJ9	YTH domain-containing family protein 1	YTHDF1	sp|Q9BYJ9|YTHD1_HUMAN YTH domain-containing family protein 1 OS=Homo sapiens OX=9606 GN=YTHDF1 PE=1 SV=1	1	1	60.873	559	24.3	1.6	2626800
P15924;Q4LE79;B4E2A0;B4DKX6;G1UI31;Q6ZP16;B4DWT7	P15924;Q4LE79;B4E2A0	Desmoplakin	DSP;DSP variant protein	sp|P15924|DESP_HUMAN Desmoplakin OS=Homo sapiens OX=9606 GN=DSP PE=1 SV=3;tr|Q4LE79|Q4LE79_HUMAN DSP variant protein (Fragment) OS=Homo sapiens OX=9606 GN=DSP variant protein PE=2 SV=1;tr|B4E2A0|B4E2A0_HUMAN cDNA FLJ61543, highly similar to Desmoplakin OS=	1	1	331.77	2871	28.164	0.5	0
A0A7I2V2R3;A0A7I2V5D8;A0A7I2V4J6;A0A384NL63;P51991;A0A7I2V402;B4DDB6;A0A7I2V4G0;B4E3E6;Q65ZQ3;B4E036	A0A7I2V2R3;A0A7I2V5D8;A0A7I2V4J6;A0A384NL63;P51991;A0A7I2V402;B4DDB6;A0A7I2V4G0;B4E3E6;Q65ZQ3	Heterogeneous nuclear ribonucleoprotein A3	HNRNPA3;HNRPA3;D10S102	tr|A0A7I2V2R3|A0A7I2V2R3_HUMAN Heterogeneous nuclear ribonucleoprotein A3 OS=Homo sapiens OX=9606 GN=HNRNPA3 PE=1 SV=1;tr|A0A7I2V5D8|A0A7I2V5D8_HUMAN Heterogeneous nuclear ribonucleoprotein A3 OS=Homo sapiens OX=9606 GN=HNRNPA3 PE=1 SV=1;tr|A0A7I2V4J6|A0A7	1	1	35.411	331	49.187	3	0
A8K525;A0A0S2Z4Z9;A0A7I2V5Y7;A0A7I2V535;A0A7P0MRW0;Q15233;A0A7I2V4N2;A0A7I2V464;A0A7I2V4J2;A0A7I2V4K9;H7C367;C9JYS8;C9IZL7;A0A0S2Z4E7;C9J4X2;A0A7I2YQK8;X6RDA4;A0A024RDP4;B4DWI8;Q8WXF1	A8K525;A0A0S2Z4Z9;A0A7I2V5Y7;A0A7I2V535;A0A7P0MRW0;Q15233;A0A7I2V4N2;A0A7I2V464;A0A7I2V4J2;A0A7I2V4K9;H7C367;C9JYS8	Non-POU domain-containing octamer-binding protein	NONO	tr|A8K525|A8K525_HUMAN cDNA FLJ76817, highly similar to Homo sapiens non-POU domain containing, octamer-binding (NONO), mRNA OS=Homo sapiens OX=9606 PE=2 SV=1;tr|A0A0S2Z4Z9|A0A0S2Z4Z9_HUMAN Non-POU domain containing octamer-binding isoform 1 (Fragment) OS=	1	1	54.287	471	49.827	1.9	2761900
A0A7I2V2L6;F8W6I7;A0A7I2V3R8;A0A024RC46;A0A024RB53;A0A7I2V3W0;A0A024RAZ7;P09651;F8VTQ5;Q6IPF2;F8VZ49;Q0VAC0;A0A7I2YQX9;Q9BSM5;A0A024QZ98;Q32P51;A0A2R8Y4L2;A0A7I2V5U9;F8W646;B4DP35;A0A7I2YQ85;H0YH80;B4E0B5;A0A7I2V5H0;A0A7I2V5T1;A0A7I2V334;Q3MI39	A0A7I2V2L6;F8W6I7;A0A7I2V3R8;A0A024RC46;A0A024RB53;A0A7I2V3W0;A0A024RAZ7;P09651;F8VTQ5;Q6IPF2;F8VZ49;Q0VAC0;A0A7I2YQX9;Q9BSM5;A0A024QZ98;Q32P51;A0A2R8Y4L2	Heterogeneous nuclear ribonucleoprotein A1;Heterogeneous nuclear ribonucleoprotein A1, N-terminally processed;Heterogeneous nuclear ribonucleoprotein A1-like 2	HNRNPA1;hCG_2020860;HNRPA1;RP11-78J21.1;HNRNPA1L2	tr|A0A7I2V2L6|A0A7I2V2L6_HUMAN Helix-destabilizing protein OS=Homo sapiens OX=9606 GN=HNRNPA1 PE=1 SV=1;tr|F8W6I7|F8W6I7_HUMAN Heterogeneous nuclear ribonucleoprotein A1 OS=Homo sapiens OX=9606 GN=HNRNPA1 PE=1 SV=2;tr|A0A7I2V3R8|A0A7I2V3R8_HUMAN Heterogene	1	1	26.698	242	34.487	4.5	6981600
Q6PKI6;P67809;Q7KZ24;Q59EB5;A0A024RAV4;A0A024RAQ1;P16989;Q96GD7;H0Y449;B2RCC2;A0A384MDP4;Q9Y2T7;A0A0D9SEI8;C9J5V9;A0JLU4;Q59HE1;Q2VIK8	Q6PKI6;P67809;Q7KZ24;Q59EB5;A0A024RAV4;A0A024RAQ1;P16989;Q96GD7;H0Y449;B2RCC2;A0A384MDP4;Q9Y2T7	Nuclease-sensitive element-binding protein 1;Y-box-binding protein 3;Y-box-binding protein 2	YBX1;CSDA;YBX3;YBX2	tr|Q6PKI6|Q6PKI6_HUMAN YBX1 protein (Fragment) OS=Homo sapiens OX=9606 GN=YBX1 PE=2 SV=1;sp|P67809|YBOX1_HUMAN Y-box-binding protein 1 OS=Homo sapiens OX=9606 GN=YBX1 PE=1 SV=3;tr|Q7KZ24|Q7KZ24_HUMAN Nuclease sensitive element binding protein-1 OS=Homo sap	1	1	29.374	266	143.02	6.4	5167200
D2JYH4;P63267;P62736;B4DUI8;B3KW67;Q13707;C9JFL5;F6UVQ4;F6QUT6;B7Z6I1;C9JTX5;F8WB63;B8ZZJ2;Q562R1;A0A6Q8PGD7;F8WCH0;A0A7P0TBL1;A0A173GMX0;K4EQ44;K4EP00;K4ENJ5;Q562S2;G8FSY7	D2JYH4;P63267;P62736;B4DUI8;B3KW67;Q13707;C9JFL5;F6UVQ4;F6QUT6;B7Z6I1	Actin, gamma-enteric smooth muscle;Actin, aortic smooth muscle	ACTA2;ACTG2	tr|D2JYH4|D2JYH4_HUMAN Actin, alpha 2, smooth muscle, aorta OS=Homo sapiens OX=9606 GN=ACTA2 PE=3 SV=1;sp|P63267|ACTH_HUMAN Actin, gamma-enteric smooth muscle OS=Homo sapiens OX=9606 GN=ACTG2 PE=1 SV=1;sp|P62736|ACTA_HUMAN Actin, aortic smooth muscle OS=Ho	1	0	42.009	377	0.76469	2.7	0
B4DNE0;A0A4D5RAN2;A0A4D5RAC7;A0A4D5RAC9;A0A7I2V659;A0A087WVQ9;Q6IPT9;Q6IPS9;Q6IPN6;Q53HR5;Q53HQ7;Q53HM9;Q53GE9;Q53G85;A8K9C4;Q5VTE0;P68104;A0A4D5RBG5;A0A4D5RA98;A0A7I2V3H3;A0A4D5RA76;Q96RE1;A0A4D5RAE2;Q9NZS6;A0A7I2V5N4;Q53GA1;A0A4D5RAB8;Q96C29;Q8TBL1;Q6P082;Q96CD8;Q6P4C9;A0A4D5RAR2;Q504Z0;B4E2C5;Q8IUB0;B4DV42;Q53G89;A0A4D5RA52;A6PW80;A0A4D5RAA9;Q5JR01;A0A4D5RBH1;A0A4D5RBD4;A0A4D5RAF1;A0A4D5RBK4;Q…	B4DNE0;A0A4D5RAN2;A0A4D5RAC7;A0A4D5RAC9;A0A7I2V659;A0A087WVQ9;Q6IPT9;Q6IPS9;Q6IPN6;Q53HR5;Q53HQ7;Q53HM9;Q53GE9;Q53G85;A8K9C4;Q5VTE0;P68104;A0A4D5RBG5;A0A4D5RA98;A0A7I2V3H3;A0A4D5RA76;Q96RE1;A0A4D5RAE2;Q9NZS6;A0A7I2V5N4;Q53GA1;A0A4D5RAB8;Q96C29;Q8TBL1;Q6P082;Q96CD8;Q6P4C9;A0A4D5RAR2;Q504Z0;B4E2C5;Q8IUB0;B4DV42;Q53G89;A0A4D5RA52	Elongation factor 1-alpha;Putative elongation factor 1-alpha-like 3;Elongation factor 1-alpha 1	EEF1A1;EEF1A1P5;EEF1A1L14	tr|B4DNE0|B4DNE0_HUMAN cDNA FLJ52573, highly similar to Elongation factor 1-alpha 1 OS=Homo sapiens OX=9606 PE=2 SV=1;tr|A0A4D5RAN2|A0A4D5RAN2_HUMAN Tr-type G domain-containing protein OS=Homo sapiens OX=9606 PE=3 SV=1;tr|A0A4D5RAC7|A0A4D5RAC7_HUMAN Tr-typ	1	1	42.596	395	42.658	2.8	0
E7ETU5;A0A0S2Z499;B4DN88;A0A0S2Z4B3;P29558;E7EPF2;D3DPB2;Q9UEK5;Q5CZ65;Q5CZ66	E7ETU5;A0A0S2Z499;B4DN88;A0A0S2Z4B3;P29558;E7EPF2;D3DPB2	RNA-binding motif, single-stranded-interacting protein 1	RBMS1	tr|E7ETU5|E7ETU5_HUMAN RNA-binding motif, single-stranded-interacting protein 1 OS=Homo sapiens OX=9606 GN=RBMS1 PE=1 SV=1;tr|A0A0S2Z499|A0A0S2Z499_HUMAN RNA binding motif single stranded interacting protein 1 isoform 1 (Fragment) OS=Homo sapiens OX=9606 G	1	1	40.147	370	82.016	4.1	0
A0A024R4E5;Q00341;Q6ZS03;H0Y394;B2R5V9;Q5HYC5;H7C0A4;B4DKR8;Q96CF6;H7BZC3;H7C2D1;Q6ZN49	A0A024R4E5;Q00341;Q6ZS03;H0Y394;B2R5V9;Q5HYC5;H7C0A4;B4DKR8;Q96CF6	Vigilin	HDLBP;DKFZp686L08115	tr|A0A024R4E5|A0A024R4E5_HUMAN High density lipoprotein binding protein (Vigilin), isoform CRA_a OS=Homo sapiens OX=9606 GN=HDLBP PE=1 SV=1;sp|Q00341|VIGLN_HUMAN Vigilin OS=Homo sapiens OX=9606 GN=HDLBP PE=1 SV=2;tr|Q6ZS03|Q6ZS03_HUMAN cDNA FLJ45936 fis, c	1	1	141.44	1268	27.106	0.9	0
C9J0D1;A0A494C189;A3KPC7;A0A024RAS2;Q08AJ9;B2R5B6;B2R5B3;A4FTV9;A0A024R017;A0A3B3IS11;A0A0U1RR32;A0A0U1RRH7;Q99878;Q96KK5;Q71UI9;P0C0S5;Q9BTM1;Q16777;Q93077;Q7L7L0;Q6FI13;P20671;P0C0S8;P04908;Q96QV6;P16104;V9GZN0;C9J386;H0YFX9;B4E0B3;Q8IUE6	C9J0D1;A0A494C189;A3KPC7;A0A024RAS2;Q08AJ9;B2R5B6;B2R5B3;A4FTV9;A0A024R017;A0A3B3IS11;A0A0U1RR32;A0A0U1RRH7;Q99878;Q96KK5;Q71UI9;P0C0S5;Q9BTM1;Q16777;Q93077;Q7L7L0;Q6FI13;P20671;P0C0S8;P04908;Q96QV6;P16104;V9GZN0;C9J386;H0YFX9;B4E0B3;Q8IUE6	Histone H2A;Histone H2A type 1-J;Histone H2A type 1-H;Histone H2A.V;Histone H2A.Z;Histone H2A.J;Histone H2A type 2-C;Histone H2A type 1-C;Histone H2A type 3;Histone H2A type 2-A;Histone H2A type 1-D;Histone H2A type 1;Histone H2A type 1-B/E;Histone H2A type 1-A;Histone H2AX;Histone H2A type 2-B	H2AFV;HIST1H2AH;H2AFJ;HIST1H2AB;HIST1H2AK;HIST1H2AC;HIST1H2AJ;H2AFZ;HIST2H2AC;HIST3H2A;HIST2H2AA3;HIST1H2AD;HIST1H2AG;HIST1H2AA;H2AFX;HIST2H2AB	tr|C9J0D1|C9J0D1_HUMAN Histone H2A OS=Homo sapiens OX=9606 GN=H2AZ2 PE=1 SV=1;tr|A0A494C189|A0A494C189_HUMAN Histone H2A OS=Homo sapiens OX=9606 GN=H2AZ1 PE=1 SV=1;tr|A3KPC7|A3KPC7_HUMAN Histone H2A OS=Homo sapiens OX=9606 GN=HIST1H2AH PE=2 SV=1;tr|A0A024R	1	1	13.163	122	1.7594	7.4	0
I6L965;B2RA03;A0A024RAY2;P05783	I6L965;B2RA03;A0A024RAY2;P05783	Keratin, type I cytoskeletal 18	KRT18	tr|I6L965|I6L965_HUMAN KRT18 protein (Fragment) OS=Homo sapiens OX=9606 GN=KRT18 PE=2 SV=1;tr|B2RA03|B2RA03_HUMAN cDNA, FLJ94640, highly similar to Homo sapiens keratin 18 (KRT18), mRNA OS=Homo sapiens OX=9606 PE=2 SV=1;tr|A0A024RAY2|A0A024RAY2_HUMAN Kerat	1	0	42.173	372	8.3196	1.9	0
A0A087WUW5;A0A0D9SF20;A6NLN1;A0A7I2V621;A0A0U1RRM4;P26599;K7ELW5;A0A024R163;O95758	A0A087WUW5;A0A0D9SF20;A6NLN1;A0A7I2V621;A0A0U1RRM4;P26599;K7ELW5;A0A024R163;O95758	Polypyrimidine tract-binding protein 1;Polypyrimidine tract-binding protein 3	PTBP1;ROD1;PTBP3	tr|A0A087WUW5|A0A087WUW5_HUMAN Polypyrimidine tract-binding protein 1 (Fragment) OS=Homo sapiens OX=9606 GN=PTBP1 PE=1 SV=6;tr|A0A0D9SF20|A0A0D9SF20_HUMAN Polypyrimidine tract binding protein 1, isoform CRA_e OS=Homo sapiens OX=9606 GN=PTBP1 PE=1 SV=1;tr|A	1	1	9.0351	81	1.0492	12.3	0
B4DQ50;A0A494C0J7;Q08188;B4DRV8	B4DQ50;A0A494C0J7;Q08188;B4DRV8	Protein-glutamine gamma-glutamyltransferase E;Protein-glutamine gamma-glutamyltransferase E 50 kDa catalytic chain;Protein-glutamine gamma-glutamyltransferase E 27 kDa non-catalytic chain	TGM3	tr|B4DQ50|B4DQ50_HUMAN cDNA FLJ56823, highly similar to Protein-glutamine gamma-glutamyltransferase E OS=Homo sapiens OX=9606 PE=2 SV=1;tr|A0A494C0J7|A0A494C0J7_HUMAN TGc domain-containing protein OS=Homo sapiens OX=9606 PE=3 SV=1;sp|Q08188|TGM3_HUMAN Prot	1	1	58.794	533	1.0683	1.7	0
Q05CP4;Q6PK38;A0A7P0TAL9;A0A7P0Z4M0;Q8IW76;A0A7P0TBA9;B7ZKK7;P19525	Q05CP4;Q6PK38;A0A7P0TAL9;A0A7P0Z4M0;Q8IW76;A0A7P0TBA9;B7ZKK7;P19525	Interferon-induced, double-stranded RNA-activated protein kinase	EIF2AK2	tr|Q05CP4|Q05CP4_HUMAN eIF2AK2 protein (Fragment) OS=Homo sapiens OX=9606 GN=EIF2AK2 PE=2 SV=1;tr|Q6PK38|Q6PK38_HUMAN eIF2AK2 protein (Fragment) OS=Homo sapiens OX=9606 GN=EIF2AK2 PE=2 SV=1;tr|A0A7P0TAL9|A0A7P0TAL9_HUMAN Interferon-induced, double-stranded	1	1	40.68	363	0.59513	3.6	17845000
Q0VAS5;B2R4R0;P62805;Q6B823	Q0VAS5;B2R4R0;P62805;Q6B823	Histone H4	HIST1H4H;HIST1H4A	tr|Q0VAS5|Q0VAS5_HUMAN Histone H4 OS=Homo sapiens OX=9606 GN=HIST1H4H PE=1 SV=1;tr|B2R4R0|B2R4R0_HUMAN Histone H4 OS=Homo sapiens OX=9606 GN=HIST1H4J PE=2 SV=1;sp|P62805|H4_HUMAN Histone H4 OS=Homo sapiens OX=9606 GN=H4C16 PE=1 SV=2;tr|Q6B823|Q6B823_HUMAN	1	1	11.314	103	2.7486	9.7	0
Q7KYN0;O14992;B4E354;B4DT47;B4DIZ3;B4DUS3;Q59GF8;V9HW33;B4DH02;P34932	Q7KYN0;O14992;B4E354;B4DT47;B4DIZ3;B4DUS3;Q59GF8;V9HW33;B4DH02;P34932	Heat shock 70 kDa protein 4	HS24/P52;HS24/p52;HEL-S-5a;HSPA4	tr|Q7KYN0|Q7KYN0_HUMAN HS24/P52 protein (Fragment) OS=Homo sapiens OX=9606 GN=HS24/P52 PE=3 SV=1;tr|O14992|O14992_HUMAN Heat shock 70 kDa protein 4 OS=Homo sapiens OX=9606 GN=HS24/p52 PE=2 SV=1;tr|B4E354|B4E354_HUMAN cDNA FLJ55293, highly similar to Heat s	1	1	29.464	266	0.65896	4.9	4282100
H9ZYJ2;P10599	H9ZYJ2;P10599	Thioredoxin	TXN	tr|H9ZYJ2|H9ZYJ2_HUMAN Thioredoxin OS=Homo sapiens OX=9606 GN=TXN PE=2 SV=1;sp|P10599|THIO_HUMAN Thioredoxin OS=Homo sapiens OX=9606 GN=TXN PE=1 SV=3	1	1	11.737	105	0.49891	8.6	0
Q8TDY2	Q8TDY2	RB1-inducible coiled-coil protein 1	RB1CC1	sp|Q8TDY2|RBCC1_HUMAN RB1-inducible coiled-coil protein 1 OS=Homo sapiens OX=9606 GN=RB1CC1 PE=1 SV=3	1	1	183.09	1594	2.4225	0.5	3444800
Q59HC5;A0A024R383;J9JID5;Q9UL36	Q59HC5;A0A024R383;J9JID5;Q9UL36	Zinc finger protein 236	hCG_21098;ZNF236	tr|Q59HC5|Q59HC5_HUMAN Zinc finger protein 236 variant (Fragment) OS=Homo sapiens OX=9606 PE=2 SV=1;tr|A0A024R383|A0A024R383_HUMAN HCG21098, isoform CRA_c OS=Homo sapiens OX=9606 GN=hCG_21098 PE=4 SV=1;tr|J9JID5|J9JID5_HUMAN Zinc finger protein 236 OS=Homo	1	1	152.64	1387	1.1425	0.7	0
B3KMU0;A0A0A0MSJ8;B3KMJ7;A0A024R4W0;T1ECW5;O75170	B3KMU0;A0A0A0MSJ8;B3KMJ7;A0A024R4W0;T1ECW5;O75170	Serine/threonine-protein phosphatase 6 regulatory subunit 2	PPP6R2;SAPS2	tr|B3KMU0|B3KMU0_HUMAN cDNA FLJ12607 fis, clone NT2RM4001489, highly similar to SAPS domain family member 2 OS=Homo sapiens OX=9606 PE=2 SV=1;tr|A0A0A0MSJ8|A0A0A0MSJ8_HUMAN Serine/threonine-protein phosphatase 6 regulatory subunit 2 (Fragment) OS=Homo sapi	1	1	51.483	492	0.4153	1.4	0
A0A024R6Q4;Q8N912	A0A024R6Q4;Q8N912	Nutritionally-regulated adipose and cardiac enriched protein homolog	LOC400258;NRAC	tr|A0A024R6Q4|A0A024R6Q4_HUMAN Nutritionally-regulated adipose and cardiac-enriched OS=Homo sapiens OX=9606 GN=LOC400258 PE=4 SV=1;sp|Q8N912|NRAC_HUMAN Nutritionally-regulated adipose and cardiac enriched protein homolog OS=Homo sapiens OX=9606 GN=NRAC PE=	1	1	18.051	160	0.16587	6.9	15749000
A0A140T940;A0A0G2JIC1;A2ABE9;A0A140T9P6;A0A140T9I9;A0A140T927;Q59EC5;A0A0G2JJ70;A0A0G2JHB4;A2ABF0;B4DZX3;H7C2J4;A0A0G2JK42;A0A140T9J3;A0A140T982;A0A024RCN2;A0A0G2JK88;A0A1U9X835;A0A1U9X828;A0A1U9X826;A0A1U9X825;A0A1U9X823;A0A1U9X821;A0A024RCM1;A0A024RCV6;Q9UMP2;A0A024RCV8;O43196	A0A140T940;A0A0G2JIC1;A2ABE9;A0A140T9P6;A0A140T9I9;A0A140T927;Q59EC5;A0A0G2JJ70;A0A0G2JHB4;A2ABF0;B4DZX3;H7C2J4;A0A0G2JK42;A0A140T9J3;A0A140T982;A0A024RCN2;A0A0G2JK88;A0A1U9X835;A0A1U9X828;A0A1U9X826;A0A1U9X825;A0A1U9X823;A0A1U9X821;A0A024RCM1;A0A024RCV6;Q9UMP2;A0A024RCV8;O43196	MutS protein homolog 5	MSH5;G7	tr|A0A140T940|A0A140T940_HUMAN MutS protein homolog 5 (Fragment) OS=Homo sapiens OX=9606 GN=MSH5 PE=1 SV=1;tr|A0A0G2JIC1|A0A0G2JIC1_HUMAN MutS protein homolog 5 (Fragment) OS=Homo sapiens OX=9606 GN=MSH5 PE=1 SV=1;tr|A2ABE9|A2ABE9_HUMAN MutS protein homolo	1	1	12.929	115	0.35262	7.8	18351000
A0A087WYQ1;O15020	A0A087WYQ1;O15020	Spectrin beta chain, non-erythrocytic 2	SPTBN2	tr|A0A087WYQ1|A0A087WYQ1_HUMAN Spectrin beta chain OS=Homo sapiens OX=9606 GN=SPTBN2 PE=1 SV=1;sp|O15020|SPTN2_HUMAN Spectrin beta chain, non-erythrocytic 2 OS=Homo sapiens OX=9606 GN=SPTBN2 PE=1 SV=3	1	1	271.68	2397	0.38541	0.3	228200000
X6R6Z1;A0A0A0MRL0;B4DY09;Q53FG3;F4ZW63;F4ZW62;Q12905	X6R6Z1;A0A0A0MRL0;B4DY09;Q53FG3;F4ZW63;F4ZW62;Q12905	Interleukin enhancer-binding factor 2	ILF2	tr|X6R6Z1|X6R6Z1_HUMAN Interleukin enhancer-binding factor 2 (Fragment) OS=Homo sapiens OX=9606 GN=ILF2 PE=1 SV=1;tr|A0A0A0MRL0|A0A0A0MRL0_HUMAN Interleukin enhancer-binding factor 2 OS=Homo sapiens OX=9606 GN=ILF2 PE=1 SV=1;tr|B4DY09|B4DY09_HUMAN Interleu	1	1	12.382	115	63.365	17.4	0
F8VZB4;A0A0B4J1R2;Q9H6R3	F8VZB4;A0A0B4J1R2;Q9H6R3	Acyl-CoA synthetase short-chain family member 3, mitochondrial	ACSS3	tr|F8VZB4|F8VZB4_HUMAN Acyl-CoA synthetase short-chain family member 3, mitochondrial (Fragment) OS=Homo sapiens OX=9606 GN=ACSS3 PE=1 SV=1;tr|A0A0B4J1R2|A0A0B4J1R2_HUMAN propionate--CoA ligase OS=Homo sapiens OX=9606 GN=ACSS3 PE=1 SV=1;sp|Q9H6R3|ACSS3_HUM	1	1	10.201	93	0.15122	11.8	44856000
A0A0J9YVP0;O95714	A0A0J9YVP0;O95714	E3 ubiquitin-protein ligase HERC2	HERC2	tr|A0A0J9YVP0|A0A0J9YVP0_HUMAN E3 ubiquitin-protein ligase HERC2 (Fragment) OS=Homo sapiens OX=9606 GN=HERC2 PE=1 SV=1;sp|O95714|HERC2_HUMAN E3 ubiquitin-protein ligase HERC2 OS=Homo sapiens OX=9606 GN=HERC2 PE=1 SV=2	1	1	224.96	2081	0.16474	0.5	5390100
A0A126LAV9	A0A126LAV9	U14	U14	tr|A0A126LAV9|A0A126LAV9_HUMAN U14 OS=Homo sapiens OX=9606 GN=U14 PE=4 SV=1	1	1	69.542	609	0.16474	1.6	9262100
A0A140VK00;P25311	A0A140VK00;P25311	Zinc-alpha-2-glycoprotein	AZGP1	tr|A0A140VK00|A0A140VK00_HUMAN Testicular tissue protein Li 227 OS=Homo sapiens OX=9606 PE=2 SV=1;sp|P25311|ZA2G_HUMAN Zinc-alpha-2-glycoprotein OS=Homo sapiens OX=9606 GN=AZGP1 PE=1 SV=2	1	1	34.258	298	0.62422	3.4	0
H0YBT4;Q96I11;B3KT07;B3KV96;Q8IXW6;E9PD68;B3KXQ5;X5DQV1;Q6DEN2;A0A140VK07;X5DNI1;Q14195;Q14194	H0YBT4;Q96I11;B3KT07;B3KV96;Q8IXW6;E9PD68;B3KXQ5;X5DQV1;Q6DEN2;A0A140VK07;X5DNI1;Q14195;Q14194	Dihydropyrimidinase-related protein 3;Dihydropyrimidinase-related protein 1	DPYSL3;CRMP1	tr|H0YBT4|H0YBT4_HUMAN Dihydropyrimidinase-related protein 3 (Fragment) OS=Homo sapiens OX=9606 GN=DPYSL3 PE=1 SV=1;tr|Q96I11|Q96I11_HUMAN CRMP1 protein (Fragment) OS=Homo sapiens OX=9606 GN=CRMP1 PE=2 SV=2;tr|B3KT07|B3KT07_HUMAN Collapsin response mediato	1	1	21.846	209	0.2115	10.5	4875700
J3QSA3;F5GZ39;M0R1V7;J3QS39;Q49A90;J3QTR3;F5H6Q2;Q3MIH3;F5GYU3;F5H2Z3;A0A248RGE3;F5H265;Q5UGI3;B4DV12;F5H388;Q5RKT7;B2RDW1;F5H747;F5GXK7;J3QKN0;Q5U5U6;Q5PY61;Q9UFQ0;Q96C32;Q96MH4;L8B4I8;L8B196;Q96H31;L8B4R0;A8K674;L8B4Z6;L8B4M0;L8B4J3;Q66K58;Q59EM9;P62987;P62979;P0CG47;P0CG48	J3QSA3;F5GZ39;M0R1V7;J3QS39;Q49A90;J3QTR3;F5H6Q2;Q3MIH3;F5GYU3;F5H2Z3;A0A248RGE3;F5H265;Q5UGI3;B4DV12;F5H388;Q5RKT7;B2RDW1;F5H747;F5GXK7;J3QKN0;Q5U5U6;Q5PY61;Q9UFQ0;Q96C32;Q96MH4;L8B4I8;L8B196;Q96H31;L8B4R0;A8K674;L8B4Z6;L8B4M0;L8B4J3;Q66K58;Q59EM9;P62987;P62979;P0CG47;P0CG48	Ubiquitin-60S ribosomal protein L40;Ubiquitin;60S ribosomal protein L40;Ubiquitin-40S ribosomal protein S27a;Ubiquitin;40S ribosomal protein S27a;Polyubiquitin-B;Ubiquitin;Polyubiquitin-C;Ubiquitin	UBB;UBC;UBA52;RPS27A;HEL112;DKFZp434K0435;UbC	tr|J3QSA3|J3QSA3_HUMAN Polyubiquitin-B (Fragment) OS=Homo sapiens OX=9606 GN=UBB PE=1 SV=1;tr|F5GZ39|F5GZ39_HUMAN Polyubiquitin-C (Fragment) OS=Homo sapiens OX=9606 GN=UBC PE=1 SV=1;tr|M0R1V7|M0R1V7_HUMAN Ubiquitin-60S ribosomal protein L40 (Fragment) OS=H	1	1	4.8535	43	104.53	37.2	4367500
Q6ZVL3;B4E244;B3KY47;A0A2R8Y5P9;Q8TF72	Q6ZVL3;B4E244;B3KY47;A0A2R8Y5P9;Q8TF72	Protein Shroom3	SHROOM3	tr|Q6ZVL3|Q6ZVL3_HUMAN cDNA FLJ42424 fis, clone BLADE2004089, moderately similar to Mus musculus PDZ domain actin binding protein Shroom mRNA (Fragment) OS=Homo sapiens OX=9606 PE=2 SV=1;tr|B4E244|B4E244_HUMAN cDNA FLJ55531, highly similar to Homo sapiens	1	1	87.857	809	2.452	1.1	173310000
G3V3D2;G3V5V8;G3V5H6;G3V2V4;G3V287;G3V4A9;G3V2E1;B3KP74;A8KAE2;Q6FI63;A8K3L6;V9HVY9;A0A384MEC0;Q9P0W8	G3V3D2;G3V5V8;G3V5H6;G3V2V4;G3V287;G3V4A9;G3V2E1;B3KP74;A8KAE2;Q6FI63;A8K3L6;V9HVY9;A0A384MEC0;Q9P0W8	Spermatogenesis-associated protein 7	SPATA7;HEL-S-296	tr|G3V3D2|G3V3D2_HUMAN Spermatogenesis-associated protein 7 OS=Homo sapiens OX=9606 GN=SPATA7 PE=1 SV=1;tr|G3V5V8|G3V5V8_HUMAN Spermatogenesis-associated protein 7 OS=Homo sapiens OX=9606 GN=SPATA7 PE=1 SV=1;tr|G3V5H6|G3V5H6_HUMAN Spermatogenesis-associate	1	1	4.7625	42	1.0992	16.7	34056000
A0A5C2GS92	A0A5C2GS92	IG c301_light_IGLV6-57_IGLJ2 (Fragment)		tr|A0A5C2GS92|A0A5C2GS92_HUMAN IG c301_light_IGLV6-57_IGLJ2 (Fragment) OS=Homo sapiens OX=9606 PE=2 SV=1	1	1	11.908	110	0.16789	12.7	1719400
B4DY35;A0A7I2V482;B9A062;A0A7I2V2U6;B2R7W0;P13995	B4DY35;A0A7I2V482;B9A062;A0A7I2V2U6;B2R7W0;P13995	Bifunctional methylenetetrahydrofolate dehydrogenase/cyclohydrolase, mitochondrial;NAD-dependent methylenetetrahydrofolate dehydrogenase;Methenyltetrahydrofolate cyclohydrolase	MTHFD2	tr|B4DY35|B4DY35_HUMAN cDNA FLJ55007, highly similar to Bifunctional methylenetetrahydrofolate dehydrogenase/cyclohydrolase, mitochondrial OS=Homo sapiens OX=9606 PE=2 SV=1;tr|A0A7I2V482|A0A7I2V482_HUMAN methenyltetrahydrofolate cyclohydrolase OS=Homo sapi	1	1	19.933	186	0.23487	7	4273900
Q8IWR8;J3QR09;J3KTE4;Q53G49;A0A7I2YQG2;P84098	Q8IWR8;J3QR09;J3KTE4;Q53G49;A0A7I2YQG2;P84098	Ribosomal protein L19;60S ribosomal protein L19	RPL19	tr|Q8IWR8|Q8IWR8_HUMAN 60S ribosomal protein L19 (Fragment) OS=Homo sapiens OX=9606 PE=2 SV=1;tr|J3QR09|J3QR09_HUMAN Ribosomal protein L19 OS=Homo sapiens OX=9606 GN=RPL19 PE=1 SV=1;tr|J3KTE4|J3KTE4_HUMAN Ribosomal protein L19 OS=Homo sapiens OX=9606 GN=RP	1	1	20.819	173	0.64804	5.2	0
Q86W20;A1A508;Q8N2U3;A0A7P0MNE9;Q7Z5F4;P35030	Q86W20;A1A508;Q8N2U3;A0A7P0MNE9;Q7Z5F4;P35030	Trypsin-3	PRSS1;PRSS3	tr|Q86W20|Q86W20_HUMAN Protease serine 1 (Fragment) OS=Homo sapiens OX=9606 GN=PRSS1 PE=4 SV=1;tr|A1A508|A1A508_HUMAN PRSS3 protein OS=Homo sapiens OX=9606 GN=PRSS3 PE=2 SV=1;tr|Q8N2U3|Q8N2U3_HUMAN PRSS3 protein (Fragment) OS=Homo sapiens OX=9606 GN=PRSS3	1	1	9.1665	84	48.999	15.5	0
A0A7P0T7U3;A0A7P0Z497;V9HWC6;P23284	A0A7P0T7U3;A0A7P0Z497;V9HWC6;P23284	Peptidyl-prolyl cis-trans isomerase;Peptidyl-prolyl cis-trans isomerase B	HEL-S-39;PPIB	tr|A0A7P0T7U3|A0A7P0T7U3_HUMAN Peptidyl-prolyl cis-trans isomerase OS=Homo sapiens OX=9606 GN=PPIB PE=1 SV=1;tr|A0A7P0Z497|A0A7P0Z497_HUMAN Peptidyl-prolyl cis-trans isomerase OS=Homo sapiens OX=9606 GN=PPIB PE=1 SV=1;tr|V9HWC6|V9HWC6_HUMAN Peptidyl-prolyl	1	1	13.349	123	0.80573	10.6	0
A0A7P0T9I8;B3KN51;A2A376;B3KWW1;A0A7P0TB70;O95786	A0A7P0T9I8;B3KN51;A2A376;B3KWW1;A0A7P0TB70;O95786	Probable ATP-dependent RNA helicase DDX58	DDX58	tr|A0A7P0T9I8|A0A7P0T9I8_HUMAN RNA sensor RIG-I OS=Homo sapiens OX=9606 GN=RIGI PE=1 SV=1;tr|B3KN51|B3KN51_HUMAN RNA helicase OS=Homo sapiens OX=9606 PE=2 SV=1;tr|A2A376|A2A376_HUMAN RNA helicase OS=Homo sapiens OX=9606 GN=DDX58 PE=1 SV=1;tr|B3KWW1|B3KWW1_	1	1	49.355	425	0.28536	2.4	0
A0A7S5EXL4	A0A7S5EXL4	IGH c2414_heavy_IGHV1-69_IGHD3-10_IGHJ4 (Fragment)		tr|A0A7S5EXL4|A0A7S5EXL4_HUMAN IGH c2414_heavy_IGHV1-69_IGHD3-10_IGHJ4 (Fragment) OS=Homo sapiens OX=9606 PE=2 SV=1	1	1	13.572	124	0.19403	12.1	4743100
A0A8Q3SHQ9;A0A8Q3SHH5;A0A8Q3SHM0;A0A8Q3WKE2;H7C5I7;A0A8Q3WLC9;A0A8Q3SHQ5;A0A8Q3SHI9;A0A8Q3SHP0;A0A8Q3SHQ4;H0Y867;A0A8Q3WKA7;A0A8Q3WK92;A0A8Q3SHH2;C9J8Q0;E7EU81;A0A8J9C4H3;Q14789	A0A8Q3SHQ9;A0A8Q3SHH5;A0A8Q3SHM0;A0A8Q3WKE2;H7C5I7;A0A8Q3WLC9;A0A8Q3SHQ5;A0A8Q3SHI9;A0A8Q3SHP0;A0A8Q3SHQ4;H0Y867;A0A8Q3WKA7;A0A8Q3WK92;A0A8Q3SHH2;C9J8Q0;E7EU81;A0A8J9C4H3;Q14789	Golgin subfamily B member 1	GOLGB1	tr|A0A8Q3SHQ9|A0A8Q3SHQ9_HUMAN Golgin subfamily B member 1 (Fragment) OS=Homo sapiens OX=9606 GN=GOLGB1 PE=1 SV=1;tr|A0A8Q3SHH5|A0A8Q3SHH5_HUMAN Golgin subfamily B member 1 (Fragment) OS=Homo sapiens OX=9606 GN=GOLGB1 PE=1 SV=1;tr|A0A8Q3SHM0|A0A8Q3SHM0_HUM	1	1	305.06	2648	0.14937	0.5	5276300
A1L407;Q4VB24;B2R984;A3R0T8;A3R0T7;P22492;P16403;Q02539;P10412;P16402	A1L407;Q4VB24;B2R984;A3R0T8;A3R0T7;P22492;P16403;Q02539;P10412;P16402	Histone H1t;Histone H1.2;Histone H1.1;Histone H1.4;Histone H1.3	HIST1H1T;HIST1H1E;HIST1H1C;HIST1H1A;HIST1H1D	tr|A1L407|A1L407_HUMAN Histone cluster 1, H1t OS=Homo sapiens OX=9606 GN=HIST1H1T PE=2 SV=1;tr|Q4VB24|Q4VB24_HUMAN Histone cluster 1, H1e OS=Homo sapiens OX=9606 GN=HIST1H1E PE=2 SV=1;tr|B2R984|B2R984_HUMAN cDNA, FLJ94268, highly similar to Homo sapiens hi	1	1	22.033	207	1.3312	5.3	0
A5PL16;Q7Z7M9	A5PL16;Q7Z7M9	Polypeptide N-acetylgalactosaminyltransferase 5	GALNT5	tr|A5PL16|A5PL16_HUMAN GALNT5 protein OS=Homo sapiens OX=9606 GN=GALNT5 PE=2 SV=1;sp|Q7Z7M9|GALT5_HUMAN Polypeptide N-acetylgalactosaminyltransferase 5 OS=Homo sapiens OX=9606 GN=GALNT5 PE=1 SV=1	1	1	53.721	485	0.20419	1.6	20101000
H7C531;C9J0E9;B3KT66;Q15008	H7C531;C9J0E9;B3KT66;Q15008	26S proteasome non-ATPase regulatory subunit 6	PSMD6	tr|H7C531|H7C531_HUMAN 26S proteasome non-ATPase regulatory subunit 6 (Fragment) OS=Homo sapiens OX=9606 GN=PSMD6 PE=1 SV=1;tr|C9J0E9|C9J0E9_HUMAN 26S proteasome non-ATPase regulatory subunit 6 (Fragment) OS=Homo sapiens OX=9606 GN=PSMD6 PE=1 SV=1;tr|B3KT6	1	1	15.857	138	0.15208	8	0
B4DP93;X5D7K9;B4DXN0;B4DDR2;X5D2M8;Q14764	B4DP93;X5D7K9;B4DXN0;B4DDR2;X5D2M8;Q14764	Major vault protein	MVP	tr|B4DP93|B4DP93_HUMAN Major vault protein OS=Homo sapiens OX=9606 PE=2 SV=1;tr|X5D7K9|X5D7K9_HUMAN Major vault protein (Fragment) OS=Homo sapiens OX=9606 GN=MVP PE=2 SV=1;tr|B4DXN0|B4DXN0_HUMAN Major vault protein OS=Homo sapiens OX=9606 PE=2 SV=1;tr|B4DD	1	1	87.543	789	0.96814	1.4	0
B4DIT7;B4DTN7;V9HWG3;P21980	B4DIT7;B4DTN7;V9HWG3;P21980	Protein-glutamine gamma-glutamyltransferase 2	HEL-S-45;TGM2	tr|B4DIT7|B4DIT7_HUMAN cDNA FLJ58187, highly similar to Protein-glutamine gamma-glutamyltransferase 2 OS=Homo sapiens OX=9606 PE=2 SV=1;tr|B4DTN7|B4DTN7_HUMAN cDNA FLJ57198, highly similar to Protein-glutamine gamma-glutamyltransferase 2 OS=Homo sapiens OX	1	1	68.648	606	0.72987	2	5352400
F5H054;F5H2L1;Q86SQ4	F5H054;F5H2L1;Q86SQ4	G-protein coupled receptor 126	ADGRG6;GPR126	tr|F5H054|F5H054_HUMAN Adhesion G-protein-coupled receptor G6 (Fragment) OS=Homo sapiens OX=9606 GN=ADGRG6 PE=1 SV=1;tr|F5H2L1|F5H2L1_HUMAN Adhesion G-protein-coupled receptor G6 (Fragment) OS=Homo sapiens OX=9606 GN=ADGRG6 PE=1 SV=1;sp|Q86SQ4|AGRG6_HUMAN	1	1	15.879	141	0.15509	9.2	10410000
F8W9U4	F8W9U4	Microtubule-associated protein	MAP4	tr|F8W9U4|F8W9U4_HUMAN Microtubule-associated protein OS=Homo sapiens OX=9606 GN=MAP4 PE=1 SV=1	1	1	88.276	828	1.2504	0.8	6166900
H0YA35	H0YA35	DCN1-like protein	DCUN1D4	tr|H0YA35|H0YA35_HUMAN DCN1-like protein (Fragment) OS=Homo sapiens OX=9606 GN=DCUN1D4 PE=1 SV=1	1	1	12.099	102	0.1622	9.8	2485300
K7EJ44;P07737	K7EJ44;P07737	Profilin-1	PFN1	tr|K7EJ44|K7EJ44_HUMAN Profilin OS=Homo sapiens OX=9606 GN=PFN1 PE=1 SV=1;sp|P07737|PROF1_HUMAN Profilin-1 OS=Homo sapiens OX=9606 GN=PFN1 PE=1 SV=2	1	1	11.39	104	12.306	13.5	3223500
K7EJZ9;K7EME4;Q9Y2H9	K7EJZ9;K7EME4;Q9Y2H9	Microtubule-associated serine/threonine-protein kinase 1	MAST1	tr|K7EJZ9|K7EJZ9_HUMAN Microtubule-associated serine/threonine-protein kinase 1 (Fragment) OS=Homo sapiens OX=9606 GN=MAST1 PE=1 SV=1;tr|K7EME4|K7EME4_HUMAN Microtubule-associated serine/threonine-protein kinase 1 OS=Homo sapiens OX=9606 GN=MAST1 PE=1 SV=1	1	1	48.538	433	0.15191	2.5	7464300
L0R599	L0R599	Alternative protein CIRH1A	CIRH1A	tr|L0R599|L0R599_HUMAN Alternative protein CIRH1A OS=Homo sapiens OX=9606 GN=CIRH1A PE=4 SV=1	1	1	7.695	65	0.71597	23.1	5459100
L0R5A1	L0R5A1	Alternative protein CSF2RB	CSF2RB	tr|L0R5A1|L0R5A1_HUMAN Alternative protein CSF2RB OS=Homo sapiens OX=9606 GN=CSF2RB PE=4 SV=1	1	1	11.645	108	0.82171	7.4	3614500000
L0R8D2	L0R8D2	Alternative protein RCOR1	RCOR1	tr|L0R8D2|L0R8D2_HUMAN Alternative protein RCOR1 OS=Homo sapiens OX=9606 GN=RCOR1 PE=4 SV=1	1	1	7.6918	69	1.4176	14.5	5569500000
P0CW18	P0CW18	Serine protease 56	PRSS56	sp|P0CW18|PRS56_HUMAN Serine protease 56 OS=Homo sapiens OX=9606 GN=PRSS56 PE=1 SV=1	1	1	64.596	603	1.0731	1.3	96948000
P16401	P16401	Histone H1.5	HIST1H1B	sp|P16401|H15_HUMAN Histone H1.5 OS=Homo sapiens OX=9606 GN=H1-5 PE=1 SV=3	1	1	22.58	226	1.2942	4.9	0
V9GZ77;Q16802;Q02928	V9GZ77;Q16802;Q02928	Cytochrome P450 4A11	CYP4A11	tr|V9GZ77|V9GZ77_HUMAN Cytochrome P450 4A11 OS=Homo sapiens OX=9606 GN=CYP4A11 PE=1 SV=1;tr|Q16802|Q16802_HUMAN Fatty acid omega-hydroxylase OS=Homo sapiens OX=9606 PE=2 SV=1;sp|Q02928|CP4AB_HUMAN Cytochrome P450 4A11 OS=Homo sapiens OX=9606 GN=CYP4A11 PE=	1	1	47.613	421	0.1487	2.6	164220000
Q59H49	Q59H49	Polypyrimidine tract-binding protein 1 (Fragment)		tr|Q59H49|Q59H49_HUMAN Polypyrimidine tract-binding protein 1 (Fragment) OS=Homo sapiens OX=9606 PE=2 SV=1	1	1	35.549	329	0.15657	3.3	15874000
Q8N3E6;Q9H834;Q5T2N8;Q5T9A4	Q8N3E6;Q9H834;Q5T2N8;Q5T9A4	ATPase family AAA domain-containing protein 3C;ATPase family AAA domain-containing protein 3B	DKFZp761L1023;ATAD3C;ATAD3B	tr|Q8N3E6|Q8N3E6_HUMAN Uncharacterized protein DKFZp761L1023 (Fragment) OS=Homo sapiens OX=9606 GN=DKFZp761L1023 PE=2 SV=2;tr|Q9H834|Q9H834_HUMAN cDNA FLJ13966 fis, clone Y79AA1001394, weakly similar to CELL DIVISION PROTEIN FTSH HOMOLOG OS=Homo sapiens OX	1	1	45.6	417	9.1543	1.7	61700000
Q6NW39	Q6NW39	PBX homeobox 2 (Fragment)		tr|Q6NW39|Q6NW39_HUMAN PBX homeobox 2 (Fragment) OS=Homo sapiens OX=9606 PE=2 SV=1	1	1	47.352	444	0.15331	2.9	0
Q7L3T8	Q7L3T8	Probable proline--tRNA ligase, mitochondrial	PARS2	sp|Q7L3T8|SYPM_HUMAN Probable proline--tRNA ligase, mitochondrial OS=Homo sapiens OX=9606 GN=PARS2 PE=1 SV=1	1	1	53.262	475	0.19181	2.5	0
Q96K08	Q96K08	hypothetical protein		tr|Q96K08|Q96K08_HUMAN (human) hypothetical protein OS=Homo sapiens OX=9606 PE=2 SV=1	1	1	51.682	453	0.16302	1.5	169820000
Q96TB7	Q96TB7	Envelope protein (Fragment)	env	tr|Q96TB7|Q96TB7_HUMAN Envelope protein (Fragment) OS=Homo sapiens OX=9606 GN=env PE=4 SV=1	1	1	19.984	180	0.1622	5.6	1693100
Q9GZQ6	Q9GZQ6	Neuropeptide FF receptor 1	NPFFR1	sp|Q9GZQ6|NPFF1_HUMAN Neuropeptide FF receptor 1 OS=Homo sapiens OX=9606 GN=NPFFR1 PE=1 SV=1	1	1	47.818	430	0.16979	1.9	0
