# Supplementary material for: METTL3-dependent m6A modification of PSEN1 mRNA regulates craniofacial development through the Wnt/β-catenin signaling pathway
Source: Cell Death Dis. 2024 Mar 20;15(3):229. doi: 10.1038/s41419-024-06606-9 (PMC10954657; doi:10.1038/s41419-024-06606-9)
Supplement: Supplementary file 8 — Supplementary Table 7 [file 41419_2024_6606_MOESM8_ESM.xlsx]

## Sheet: Table S7
Table S7. Mass spectrometry analysis of the co-immunoprecipitation with IgG control in BMSCs
Protein IDs	Entry	Protein names	Gene Names	Fasta headers	Peptides BMSC+IGG	Unique peptides BMSC+IGG	Mol. weight [kDa]	Sequence length	Score	Sequence coverage BMSC+IGG [%]	LFQ intensity BMSC+IGG
A0A024R1N1;A0A8I5KWT8;P35579;Q86XU5;B4E3S1;Q6ZNL4;A0A8I5KYI1;Q5BKV1;A0A8I5KU92;Q99529;B1AH99;Q2PS10;A0A2R8Y4C3;Q9UMJ0;B4E177;A1L2Z2;A8CLL2;Q16085;Q16086;B4DFX9;REV__Q5T655;REV__B4DQZ7;REV__S4R3H4;REV__E7EQT4;REV__Q9UKV3	A0A024R1N1	Myosin, heavy polypeptide 9, non-muscle, isoform CRA_a	MYH9	tr|A0A024R1N1|A0A024R1N1_HUMAN Myosin, heavy polypeptide 9, non-muscle, isoform CRA_a OS=Homo sapiens OX=9606 GN=MYH9 PE=3 SV=1;tr|A0A8I5KWT8|A0A8I5KWT8_HUMAN Myosin-9 OS=Homo sapiens OX=9606 GN=MYH9 PE=1 SV=1;sp|P35579|MYH9_HUMAN Myosin-9 OS=Homo sapiens	122	7	226.53	1960	323.31	56	39433000000
B4E335;Q53GK6;Q53G76;Q1KLZ0;P60709;Q8WVW5;Q53G99;A0A6Q8PFE4;E7EVS6;B4DW52;A0A2R8Y793;B3KWQ3;Q6PJ43;B7ZAP6;Q96FU6;Q96DE1;A4UCT3;A5GZ75;F1BXA6;G5E9R0;A0A6Q8PH58;A0A2R8YGF8;C9JUM1;C9JZR7;A0A2R8YFE2;C9JTX5;Q6S8J3;Q9UE89;A5A3E0;A0A2R8YEA7;P0CG38;L0R5C4;Q9BYX7;P0CG39;A0A6Q8PGD7;F8WCH0;K4EQ44;K4EP00;K4ENJ5;Q562Z7;Q562Z4;Q562Y6;Q562X9;Q562V5;Q562U2;Q562R8;Q562P0;Q562N8;Q562N6;Q562N4;Q562N0;Q562L6;Q562L5;…	B4E335	cDNA FLJ52842, highly similar to Actin, cytoplasmic 1		tr|B4E335|B4E335_HUMAN cDNA FLJ52842, highly similar to Actin, cytoplasmic 1 OS=Homo sapiens OX=9606 PE=2 SV=1;tr|Q53GK6|Q53GK6_HUMAN Beta actin variant (Fragment) OS=Homo sapiens OX=9606 PE=2 SV=1;tr|Q53G76|Q53G76_HUMAN Beta actin variant (Fragment) OS=Ho	18	1	39.226	351	323.31	53.8	21415000000
V9HWE1;P08670;Q53HU8;B0YJC4;A0A1B0GTT5;A0A1B0GVG8;B3KY79;P08729;A0A0S2Z4T0;B4E192;B4DJW0;A0A1X7SBR3;A0A1W2PR46;P14136;Q9NSB2;U3KPR1;B4DIR1;K7ELP4;K7EJU1;K7EKH9;A0A1X7SCE1;A0JNT2;B4DN72;A8K872;Q8IWY7;O43790;P78385;Q14533;P78386	V9HWE1	Epididymis luminal protein 113 (Epididymis secretory sperm binding protein) (Vimentin isoform 1)	HEL113	tr|V9HWE1|V9HWE1_HUMAN Vimentin OS=Homo sapiens OX=9606 GN=HEL113 PE=2 SV=1;sp|P08670|VIME_HUMAN Vimentin OS=Homo sapiens OX=9606 GN=VIM PE=1 SV=4;tr|Q53HU8|Q53HU8_HUMAN Vimentin (Fragment) OS=Homo sapiens OX=9606 PE=2 SV=1;tr|B0YJC4|B0YJC4_HUMAN Vimentin	39	3	53.651	466	323.31	68.5	9107000000
Q15149;A0A8I5KSD5;A0A8I5KUE3;A0A8I5KYZ1;E9PMV1;H0YDN1;D3DWL0;Q96IE3;A0A075B730;P58107;A0A5F9ZGX0;A0A7P0MQR8;H3BPE1;H3BQK9;Q9UPN3	Q15149	Plectin (PCN) (PLTN) (Hemidesmosomal protein 1) (HD1) (Plectin-1)	PLEC	sp|Q15149|PLEC_HUMAN Plectin OS=Homo sapiens OX=9606 GN=PLEC PE=1 SV=3;tr|A0A8I5KSD5|A0A8I5KSD5_HUMAN Plectin OS=Homo sapiens OX=9606 GN=PLEC PE=1 SV=1;tr|A0A8I5KUE3|A0A8I5KUE3_HUMAN Plectin OS=Homo sapiens OX=9606 GN=PLEC PE=1 SV=1;tr|A0A8I5KYZ1|A0A8I5KYZ	191	191	531.78	4684	323.31	41.4	8739500000
P35580;A0A8I5KZ38;G1UI33;A0A8I5KSC2;A0A8I5KTT7;Q9UE82;Q9UMG3;A5XEH4;REV__Q8IYT3	P35580	Myosin-10 (Cellular myosin heavy chain, type B) (Myosin heavy chain 10) (Myosin heavy chain, non-muscle IIb) (Non-muscle myosin heavy chain B) (NMMHC-B) (Non-muscle myosin heavy chain IIb) (NMMHC II-b) (NMMHC-IIB)	MYH10	sp|P35580|MYH10_HUMAN Myosin-10 OS=Homo sapiens OX=9606 GN=MYH10 PE=1 SV=3;tr|A0A8I5KZ38|A0A8I5KZ38_HUMAN Myosin-10 OS=Homo sapiens OX=9606 GN=MYH10 PE=1 SV=1	82	64	229	1976	323.31	39.6	3629300000
F8W1R7;J3KND3;G8JLA2;G3V1V0;B7Z6Z4;P60660;F8VPF3;Q6IBG5;G3V1Y7;F8VZU9;F8W180;H0YI43;F8VXL3	F8W1R7	Myosin light chain 6	MYL6	tr|F8W1R7|F8W1R7_HUMAN Myosin light polypeptide 6 OS=Homo sapiens OX=9606 GN=MYL6 PE=1 SV=1;tr|J3KND3|J3KND3_HUMAN Myosin light polypeptide 6 OS=Homo sapiens OX=9606 GN=MYL6 PE=1 SV=1;tr|G8JLA2|G8JLA2_HUMAN Myosin light polypeptide 6 OS=Homo sapiens OX=960	7	5	16.29	145	310.15	43.4	2400600000
A0A0A0MS07;Q6PYX1;A0A5J6KJ24;Q86TT2;A0A4W9A917;A0A286YEY4;A0A286YFJ8;A0A0A0MS08;Q6N093;A0A286YES1;P0DOX5;Q6MZU6;Q6GMX6;S6B291;Q6N096;V9HW68;Q6N089;A8K008;Q6MZV7;Q6N095;Q6MZQ6;Q5EFE5;Q6MZX7;Q6N094;Q6N097;Q7Z351;Q8NF17;Q6N030;Q5EBM2;P01859;P01861;P01857;P01860;S6C4Q7;S6BGE0;S6B2A6;S6AWD9;S6BGE5;S6BAN1;S6BAM6;Q68CN4	A0A0A0MS07	Immunoglobulin heavy constant gamma 1 (Immunoglobulin heavy constant gamma 1 (G1m marker))	IGHG1	tr|A0A0A0MS07|A0A0A0MS07_HUMAN Immunoglobulin heavy constant gamma 1 (Fragment) OS=Homo sapiens OX=9606 GN=IGHG1 PE=1 SV=1;tr|Q6PYX1|Q6PYX1_HUMAN Hepatitis B virus receptor binding protein (Fragment) OS=Homo sapiens OX=9606 PE=1 SV=1;tr|A0A5J6KJ24|A0A5J6KJ	1	1	31.983	295	24.809	2.4	2254200000
Q53HL1;J3QRS3;P19105;O14950	Q53HL1	Myosin regulatory light chain MRCL3 variant	MYL12A	tr|Q53HL1|Q53HL1_HUMAN Myosin regulatory light chain MRCL3 variant (Fragment) OS=Homo sapiens OX=9606 PE=2 SV=1;tr|J3QRS3|J3QRS3_HUMAN Myosin regulatory light chain 12A OS=Homo sapiens OX=9606 GN=MYL12A PE=1 SV=1;sp|P19105|ML12A_HUMAN Myosin regulatory lig	6	2	19.793	171	323.31	40.4	1154200000
A0A024R462;B7ZLE5;A0A384MR03;P02751;Q6MZM7;Q6N084;Q59G22;Q68CX6;B4DTK1;H0Y7Z1;Q5CZ99;B4DU16;Q6MZF4;A6YID3;A6YID2;A6YID6;A6YID4;A6YID5;Q9UQS6;O95617;B4DN21;B4DTH2;Q6PJE5;H0Y4K8;A6YID7;Q14327;Q9H382;Q7L553;Q14328;O95608	A0A024R462	Fibronectin	FN1	tr|A0A024R462|A0A024R462_HUMAN Fibronectin OS=Homo sapiens OX=9606 GN=FN1 PE=4 SV=1;tr|B7ZLE5|B7ZLE5_HUMAN Fibronectin OS=Homo sapiens OX=9606 GN=FN1 PE=2 SV=1;tr|A0A384MR03|A0A384MR03_HUMAN Fibronectin OS=Homo sapiens OX=9606 PE=2 SV=1;sp|P02751|FINC_HUMA	29	29	259.21	2355	254.53	17.9	674430000
A0A5C2GXH7;A0A5C2GJ45;A0A5C2GXQ5;A0A5C2GGF5;A0A5C2FY27;A0A5C2FUK0;A0A7T0PXM9;A0A5C2GWF7;A0A5C2GWB1;A0A5C2GV52;A0A5C2GDA7;A0A5C2GCL5;A0A5C2GAN9;A0A5C2G9K6;A0A5C2G8X0;A0A5C2G8K9;A0A5C2G7C0;A0A5C2G3C7;A0A5C2G372;A0A5C2G2S7;A0A5C2G2I4;A0A5C2G0S2;A0A5C2FYD4;A0A5C2FXZ7;A0A5C2FW01;A0A5C2FUN8;A0A5C2GQ30;A0A5C2GGC2;A0A5C2G440;A0A5C2G1U5;A0A5C2FWW0;A0A5C2FSY5;A0A5C2GGU0	A0A5C2GXH7	IG c400_light_IGKV1-5_IGKJ1		tr|A0A5C2GXH7|A0A5C2GXH7_HUMAN IG c400_light_IGKV1-5_IGKJ1 (Fragment) OS=Homo sapiens OX=9606 PE=2 SV=1;tr|A0A5C2GJ45|A0A5C2GJ45_HUMAN IG c1085_light_IGKV1-5_IGKJ1 (Fragment) OS=Homo sapiens OX=9606 PE=2 SV=1;tr|A0A5C2GXQ5|A0A5C2GXQ5_HUMAN IG c1532_light_I	1	1	11.386	103	11.399	10.7	612430000
A0A5C2G2X5	A0A5C2G2X5	IGL c3264_light_IGKV1-5_IGKJ2		tr|A0A5C2G2X5|A0A5C2G2X5_HUMAN IGL c3264_light_IGKV1-5_IGKJ2 (Fragment) OS=Homo sapiens OX=9606 PE=2 SV=1	1	1	11.741	107	6.3032	10.3	612430000
Q7Z406;M0QY43;B3KWH4	Q7Z406	Myosin-14 (Myosin heavy chain 14) (Myosin heavy chain, non-muscle IIc) (Non-muscle myosin heavy chain IIc) (NMHC II-C)	MYH14	sp|Q7Z406|MYH14_HUMAN Myosin-14 OS=Homo sapiens OX=9606 GN=MYH14 PE=1 SV=2;tr|M0QY43|M0QY43_HUMAN Myosin-14 (Fragment) OS=Homo sapiens OX=9606 GN=MYH14 PE=1 SV=8	12	1	227.87	1995	12.703	5.2	440250000
P62269;A0A0G2JQH2;Q5GGW2;J3JS69	P62269	Small ribosomal subunit protein uS13 (40S ribosomal protein S18) (Ke-3) (Ke3)	RPS18	sp|P62269|RS18_HUMAN 40S ribosomal protein S18 OS=Homo sapiens OX=9606 GN=RPS18 PE=1 SV=3	5	5	17.718	152	59.877	27	350320000
A0A384N5Z8;A0A8Q3WMA7;P23246;Q9BSV4;Q86VG2;Q6PIX2;H0Y9K7;H0Y9U2	A0A384N5Z8	Epididymis secretory sperm binding protein	SFPQ	tr|A0A384N5Z8|A0A384N5Z8_HUMAN Epididymis secretory sperm binding protein OS=Homo sapiens OX=9606 PE=2 SV=1;tr|A0A8Q3WMA7|A0A8Q3WMA7_HUMAN Splicing factor, proline- and glutamine-rich OS=Homo sapiens OX=9606 GN=SFPQ PE=1 SV=1;sp|P23246|SFPQ_HUMAN Splicing	18	17	76.149	707	264.83	25.2	313760000
E9PDF6;B0I1S9;O43795;E7EQD9;Q05CR5;B3KQI2;H7C2Y7;C9JYW1;C9JUP5;A0A0U1RRI3;C9K0I9;B2R643;Q9UBC5;Q14777;G3V342;B4DTV4	E9PDF6	Myosin IB	MYO1B	tr|E9PDF6|E9PDF6_HUMAN Unconventional myosin-Ib OS=Homo sapiens OX=9606 GN=MYO1B PE=1 SV=1;tr|B0I1S9|B0I1S9_HUMAN MYO1B variant protein OS=Homo sapiens OX=9606 GN=MYO1B PE=2 SV=1;sp|O43795|MYO1B_HUMAN Unconventional myosin-Ib OS=Homo sapiens OX=9606 GN=MYO	14	14	128.48	1107	323.31	13	311060000
Q5NV79;A0A5C2GY72;A0A5C2GV73;A0A5C2FXV4;A0A5C2GTT2;A0A5C2GIK7;A0A075B6I1	Q5NV79	V5-4 protein	V5-4	tr|Q5NV79|Q5NV79_HUMAN V5-4 protein (Fragment) OS=Homo sapiens OX=9606 GN=V5-4 PE=4 SV=1;tr|A0A5C2GY72|A0A5C2GY72_HUMAN IG c1853_light_IGLV4-60_IGLJ2 (Fragment) OS=Homo sapiens OX=9606 PE=2 SV=1;tr|A0A5C2GV73|A0A5C2GV73_HUMAN IG c693_light_IGLV4-60_IGLJ3 (	1	1	10.678	99	7.7712	10.1	309900000
F5H6E2;O00159;B7Z3E5;D3DTH7;B7Z9C0;I3L501;A1L180;I3L3Y6;I3L3F5	F5H6E2	Myosin IC	MYO1C	tr|F5H6E2|F5H6E2_HUMAN Unconventional myosin-Ic OS=Homo sapiens OX=9606 GN=MYO1C PE=1 SV=1;sp|O00159|MYO1C_HUMAN Unconventional myosin-Ic OS=Homo sapiens OX=9606 GN=MYO1C PE=1 SV=4;tr|B7Z3E5|B7Z3E5_HUMAN cDNA FLJ53573, highly similar to Myosin Ic OS=Homo s	19	19	118.99	1039	287.24	21.1	298920000
A0A140VKA0;B7Z6G4;Q9NYG1;E9PGZ1;E7EX44;Q05682;C9J813;B4DPW5;Q6PJM5;B4E3I0;Q6P707;A0A6Q8PGI1;Q05DR4;Q7Z2Y9;C9JEK3;C9JE79;F8WE61;Q5HY93;REV__H0YH95;REV__H0YEF9;REV__E9PJZ7;REV__H0YHK3;REV__B7Z7Y5;REV__Q13136;REV__A0A2R8Y7R9;REV__G3V200;REV__O75334;REV__Q4LE62	A0A140VKA0	Caldesmon 1, isoform CRA_i (Testis secretory sperm-binding protein Li 227n)	CALD1	tr|A0A140VKA0|A0A140VKA0_HUMAN Caldesmon 1, isoform CRA_i OS=Homo sapiens OX=9606 GN=CALD1 PE=2 SV=1;tr|B7Z6G4|B7Z6G4_HUMAN cDNA FLJ53193, highly similar to Homo sapiens caldesmon 1 (CALD1), transcript variant 5, mRNA OS=Homo sapiens OX=9606 PE=2 SV=1;tr|Q	19	19	62.663	538	323.31	35.5	288860000
Q59FI9;P30050;D3DS95;Q76P68	Q59FI9	60S ribosomal protein L12	RPL12	tr|Q59FI9|Q59FI9_HUMAN 60S ribosomal protein L12 (Fragment) OS=Homo sapiens OX=9606 PE=2 SV=1;sp|P30050|RL12_HUMAN 60S ribosomal protein L12 OS=Homo sapiens OX=9606 GN=RPL12 PE=1 SV=1;tr|D3DS95|D3DS95_HUMAN HCG21173, isoform CRA_a OS=Homo sapiens OX=9606 G	5	5	21.483	197	50.218	32.5	223170000
A0A5C2FTW2	A0A5C2FTW2	IGL c152_light_IGKV1D-13_IGKJ5		tr|A0A5C2FTW2|A0A5C2FTW2_HUMAN IGL c152_light_IGKV1D-13_IGKJ5 (Fragment) OS=Homo sapiens OX=9606 PE=2 SV=1	1	1	11.387	107	6.8226	15	218790000
Q53GG0;Q9UHB6;B4DN52;F8VQE1;F8VS07;B3KTW2;F8VRN8;F8VTU2;F8VVQ7;J3QQM5;A0A140VJN0;Q9BT23	Q53GG0	Epithelial protein lost in neoplasm beta variant	LIMA1	tr|Q53GG0|Q53GG0_HUMAN Epithelial protein lost in neoplasm beta variant (Fragment) OS=Homo sapiens OX=9606 PE=2 SV=1;sp|Q9UHB6|LIMA1_HUMAN LIM domain and actin-binding protein 1 OS=Homo sapiens OX=9606 GN=LIMA1 PE=1 SV=1;tr|B4DN52|B4DN52_HUMAN cDNA FLJ5599	16	16	85.253	759	323.31	23.7	210450000
P52907;A8K0T9	P52907	F-actin-capping protein subunit alpha-1 (CapZ alpha-1)	CAPZA1	sp|P52907|CAZA1_HUMAN F-actin-capping protein subunit alpha-1 OS=Homo sapiens OX=9606 GN=CAPZA1 PE=1 SV=3;tr|A8K0T9|A8K0T9_HUMAN F-actin-capping protein subunit alpha OS=Homo sapiens OX=9606 PE=2 SV=1	5	4	32.922	286	129.3	26.2	204680000
Q0D2M2;B2R4S9;A8K9J7;A0A024RCL8;A0A024RCJ9;A0A024QZZ7;I6L9F7;U3KQK0;B4DR52;Q99880;Q99879;Q99877;Q93079;Q5QNW6;P62807;P58876;P57053;O60814;Q96A08;L0R4T3;A0A2R8Y619	Q0D2M2	HIST1H2BC protein	HIST1H2BC	tr|Q0D2M2|Q0D2M2_HUMAN HIST1H2BC protein OS=Homo sapiens OX=9606 GN=HIST1H2BC PE=2 SV=1;tr|B2R4S9|B2R4S9_HUMAN Histone H2B OS=Homo sapiens OX=9606 GN=HIST1H2BE PE=2 SV=1;tr|A8K9J7|A8K9J7_HUMAN Histone H2B OS=Homo sapiens OX=9606 PE=2 SV=1;tr|A0A024RCL8|A0A	3	0	13.834	126	32.698	26.2	197680000
Q5HYL6;Q9NYL9;H0YKU1;H0YNJ8;H0YNU8	Q5HYL6	Uncharacterized protein DKFZp686E1899	TMOD3	tr|Q5HYL6|Q5HYL6_HUMAN Uncharacterized protein DKFZp686E1899 OS=Homo sapiens OX=9606 GN=DKFZp686E1899 PE=2 SV=1;sp|Q9NYL9|TMOD3_HUMAN Tropomodulin-3 OS=Homo sapiens OX=9606 GN=TMOD3 PE=1 SV=1;tr|H0YKU1|H0YKU1_HUMAN Tropomodulin-3 (Fragment) OS=Homo sapiens	10	9	39.554	352	125.96	29	188110000
E9PMS6;B7Z8W3;H0YDG6	E9PMS6	LIM domain 7	LMO7	tr|E9PMS6|E9PMS6_HUMAN LIM domain only protein 7 OS=Homo sapiens OX=9606 GN=LMO7 PE=1 SV=1;tr|B7Z8W3|B7Z8W3_HUMAN cDNA FLJ53272, highly similar to Homo sapiens LIM domain 7 (LMO7), mRNA OS=Homo sapiens OX=9606 PE=2 SV=1	22	1	145.42	1275	323.31	24.2	175610000
P52272;Q59ES8;A0A087X0X3;Q7KYM9;M0QZM1;Q6P2D7;M0R2I7;M0R2T0;M0R019;B4DEG4;M0R0N3;M0QY96;M0QYQ7;Q8TCM5;M0QYL3;M0R0Y6	P52272	Heterogeneous nuclear ribonucleoprotein M (hnRNP M)	HNRNPM	sp|P52272|HNRPM_HUMAN Heterogeneous nuclear ribonucleoprotein M OS=Homo sapiens OX=9606 GN=HNRNPM PE=1 SV=3;tr|Q59ES8|Q59ES8_HUMAN Heterogeneous nuclear ribonucleoprotein M isoform a variant (Fragment) OS=Homo sapiens OX=9606 PE=2 SV=1;tr|A0A087X0X3|A0A087	12	12	77.515	730	87.564	17.7	156770000
A0A7I2V4J2;A8K525;A0A0S2Z4Z9;A0A7I2V5Y7;A0A7I2V535;Q15233;A0A7I2V4K9;A0A7P0MRW0;A0A7I2V4N2;A0A7I2V464;H7C367;C9JYS8;C9IZL7;A0A0S2Z4E7;C9J4X2;A0A7I2YQK8	A0A7I2V4J2	Non-POU domain containing octamer binding	NONO	tr|A0A7I2V4J2|A0A7I2V4J2_HUMAN Non-POU domain-containing octamer-binding protein OS=Homo sapiens OX=9606 GN=NONO PE=1 SV=1;tr|A8K525|A8K525_HUMAN cDNA FLJ76817, highly similar to Homo sapiens non-POU domain containing, octamer-binding (NONO), mRNA OS=Homo	11	10	53.818	468	278.76	33.1	153360000
Q60FE6;Q60FE5;P21333;A6NDY9;Q8TES4;A0A7P0NMY4;Q96C61;Q6NXF2;B4E2F9;B4DTD5;H0Y5C6;Q2VP91;A0A087WWY3;A0A7I2V3E6;F8WE98;Q86TQ3;H0Y5F3;A0A669KBC6	Q60FE6	Filamin A	FLNA	tr|Q60FE6|Q60FE6_HUMAN Filamin A OS=Homo sapiens OX=9606 GN=FLNA PE=2 SV=1;tr|Q60FE5|Q60FE5_HUMAN Filamin-A OS=Homo sapiens OX=9606 GN=FLNA PE=1 SV=1;sp|P21333|FLNA_HUMAN Filamin-A OS=Homo sapiens OX=9606 GN=FLNA PE=1 SV=4;tr|A6NDY9|A6NDY9_HUMAN Filamin A	26	23	277.5	2612	323.31	15	139440000
Q6NXR8;P61247;H0Y9Y4;D6RAT0;A8K4W0;D6R9B6;D6RG13;B7Z3M5;D6RB09;E9PFI5;H0Y8L7;D6RAS7;D6RED7;D6RGE0;D6RI02	Q6NXR8	40S ribosomal protein S3a	RPS3A	tr|Q6NXR8|Q6NXR8_HUMAN 40S ribosomal protein S3a OS=Homo sapiens OX=9606 GN=RPS3A PE=1 SV=1;sp|P61247|RS3A_HUMAN 40S ribosomal protein S3a OS=Homo sapiens OX=9606 GN=RPS3A PE=1 SV=2;tr|H0Y9Y4|H0Y9Y4_HUMAN 40S ribosomal protein S3a (Fragment) OS=Homo sapien	8	8	29.975	264	68.742	31.8	126090000
A7BI36;Q9P2E9;A1A5C4;F8W7S5;A1A5C5;B3KSG1;A0A087WU26;A2A2S5;Q32NB1;V9GY78	A7BI36	p180/ribosome receptor	RRBP1	tr|A7BI36|A7BI36_HUMAN p180/ribosome receptor OS=Homo sapiens OX=9606 GN=RRBP1 PE=2 SV=2;sp|Q9P2E9|RRBP1_HUMAN Ribosome-binding protein 1 OS=Homo sapiens OX=9606 GN=RRBP1 PE=1 SV=5;tr|A1A5C4|A1A5C4_HUMAN RRBP1 protein OS=Homo sapiens OX=9606 GN=RRBP1 PE=2	14	14	165.75	1540	151.57	10.9	123060000
A0A0S2Z4Z0;Q96PK6;Q59GV2;B4DNG4;A0A0S2Z567;A0A0A6YYI9;A0A0S2Z5V2;F8WDX3;A0A0A0MSL8;B8ZZ74	A0A0S2Z4Z0	RNA binding motif protein 14 isoform 1	RBM14	tr|A0A0S2Z4Z0|A0A0S2Z4Z0_HUMAN RNA binding motif protein 14 isoform 1 (Fragment) OS=Homo sapiens OX=9606 GN=RBM14 PE=2 SV=1;sp|Q96PK6|RBM14_HUMAN RNA-binding protein 14 OS=Homo sapiens OX=9606 GN=RBM14 PE=1 SV=2;tr|Q59GV2|Q59GV2_HUMAN RNA binding motif pro	12	12	69.491	669	143.23	22.9	111710000
E9PL09;Q53G83;P23396;E9PPU1;H0YEU2;Q9NQS8;E9PQ96;E9PSF4;E9PJH4;F2Z2S8;H0YF32;E9PK82;H0YCJ7;H0YES8;E9PQX2;A7E2S3	E9PL09	40S ribosomal protein S3 (EC 4.2.99.18)	RPS3	tr|E9PL09|E9PL09_HUMAN 40S ribosomal protein S3 OS=Homo sapiens OX=9606 GN=RPS3 PE=1 SV=1;tr|Q53G83|Q53G83_HUMAN 40S ribosomal protein S3 (Fragment) OS=Homo sapiens OX=9606 PE=2 SV=1;sp|P23396|RS3_HUMAN 40S ribosomal protein S3 OS=Homo sapiens OX=9606 GN=R	5	5	25.371	231	49.026	25.5	111100000
P0DP25;P0DP24;P0DP23;B4DJ51;B2RDW0;E7EMB3;Q9BRL5;A8K1M2;Q96HY3;G3V361;A0A590UJI2;A0A590UJC0;G3V226;M0QZ52;F8WBR5;G3V479;P27482;B4DUI9;C9J7T9;P02585	P0DP25	Calmodulin-3	CALM3	sp|P0DP25|CALM3_HUMAN Calmodulin-3 OS=Homo sapiens OX=9606 GN=CALM3 PE=1 SV=1;sp|P0DP24|CALM2_HUMAN Calmodulin-2 OS=Homo sapiens OX=9606 GN=CALM2 PE=1 SV=1;sp|P0DP23|CALM1_HUMAN Calmodulin-1 OS=Homo sapiens OX=9606 GN=CALM1 PE=1 SV=1;tr|B4DJ51|B4DJ51_HUMAN	7	7	16.837	149	116.69	49	106510000
J3KTL2;Q07955;Q59FA2;A8K1L8;J3KSR8;A0A2I7N9Y9;B7Z570;J3QQV5;J3KSW7	J3KTL2	Serine/arginine-rich splicing factor 1 (Splicing factor, arginine/serine-rich 1)	SRSF1	tr|J3KTL2|J3KTL2_HUMAN Serine/arginine-rich splicing factor 1 OS=Homo sapiens OX=9606 GN=SRSF1 PE=1 SV=1;sp|Q07955|SRSF1_HUMAN Serine/arginine-rich splicing factor 1 OS=Homo sapiens OX=9606 GN=SRSF1 PE=1 SV=2;tr|Q59FA2|Q59FA2_HUMAN Serine/arginine-rich spl	9	9	28.329	253	99.695	33.2	101770000
B0ZBD0;Q8WVX7;P39019;A0A075B6E2;M0R2L9;M0QYF7;M0R140	B0ZBD0	40S ribosomal protein S19	RPS19	tr|B0ZBD0|B0ZBD0_HUMAN 40S ribosomal protein S19 OS=Homo sapiens OX=9606 GN=RPS19 PE=2 SV=1;tr|Q8WVX7|Q8WVX7_HUMAN 40S ribosomal protein S19 (Fragment) OS=Homo sapiens OX=9606 PE=2 SV=1;sp|P39019|RS19_HUMAN 40S ribosomal protein S19 OS=Homo sapiens OX=9606	4	4	16.06	145	60.027	26.2	99323000
P62081;A0A2R8Y623;B5MCP9	P62081	Small ribosomal subunit protein eS7 (40S ribosomal protein S7)	RPS7	sp|P62081|RS7_HUMAN 40S ribosomal protein S7 OS=Homo sapiens OX=9606 GN=RPS7 PE=1 SV=1;tr|A0A2R8Y623|A0A2R8Y623_HUMAN 40S ribosomal protein S7 (Fragment) OS=Homo sapiens OX=9606 GN=RPS7 PE=1 SV=1	2	2	22.127	194	22.211	9.8	99295000
A0A087WXM6;J3QQT2;J3KRX5;A0A024R261;A0A0A6YYL6;P18621;J3KRB3;A0A087WWH0;J3QS96;J3QLC8;A0A0A0MRF8;J3KSJ0;A0A087WY81	A0A087WXM6	60S ribosomal protein L17	RPL17	tr|A0A087WXM6|A0A087WXM6_HUMAN 60S ribosomal protein L17 (Fragment) OS=Homo sapiens OX=9606 GN=RPL17 PE=1 SV=1;tr|J3QQT2|J3QQT2_HUMAN 60S ribosomal protein L17 (Fragment) OS=Homo sapiens OX=9606 GN=RPL17 PE=1 SV=1;tr|J3KRX5|J3KRX5_HUMAN 60S ribosomal prote	3	3	19.586	169	26.696	19.5	98116000
A0A384MQX1;A0A6Q8PFJ0;P02545;A0A804HL68;W8QEH3;Q3BDU5;Q5I6Y5;A0A6Q8PHQ9;Q8N519;Q5TCI8;A0A6Q8PF80;A0A6Q8PGH0;B4DFR3;A0A6Q8PFM1;A0A6Q8PF59;W5X314;A0A6Q8PFF5	A0A384MQX1	Epididymis secretory sperm binding protein	LMNA	tr|A0A384MQX1|A0A384MQX1_HUMAN Epididymis secretory sperm binding protein OS=Homo sapiens OX=9606 PE=2 SV=1;tr|A0A6Q8PFJ0|A0A6Q8PFJ0_HUMAN Prelamin-A/C OS=Homo sapiens OX=9606 GN=LMNA PE=1 SV=1;sp|P02545|LMNA_HUMAN Prelamin-A/C OS=Homo sapiens OX=9606 GN=L	14	13	74.139	664	323.31	24.2	97926000
B2RAH5;O14974;A0A024RBF1;F8VZN8;H0YHI8;A0A3B3ISH4;H0YIS4;H0YIS3;H0YIM2;A0A0U1RQZ1;H0YHL8;F8VW28;H0YIL7	B2RAH5	Protein phosphatase 1 regulatory subunit	PPP1R12A	tr|B2RAH5|B2RAH5_HUMAN Protein phosphatase 1 regulatory subunit OS=Homo sapiens OX=9606 PE=2 SV=1;sp|O14974|MYPT1_HUMAN Protein phosphatase 1 regulatory subunit 12A OS=Homo sapiens OX=9606 GN=PPP1R12A PE=1 SV=1;tr|A0A024RBF1|A0A024RBF1_HUMAN Protein phosph	14	14	115.33	1030	323.31	15	92351000
P62249;M0R1M5;M0R3H0;M0R210;Q6IPX4;M0QX76	P62249	Small ribosomal subunit protein uS9 (40S ribosomal protein S16)	RPS16	sp|P62249|RS16_HUMAN 40S ribosomal protein S16 OS=Homo sapiens OX=9606 GN=RPS16 PE=1 SV=2;tr|M0R1M5|M0R1M5_HUMAN 40S ribosomal protein S16 (Fragment) OS=Homo sapiens OX=9606 GN=RPS16 PE=1 SV=1;tr|M0R3H0|M0R3H0_HUMAN 40S ribosomal protein S16 OS=Homo sapien	3	3	16.445	146	35.706	17.1	90769000
P02452;D3DTX7;Q6LAN8;H9C5C5;I3L3H7;B7Z4S2	P02452	Collagen alpha-1(I) chain (Alpha-1 type I collagen)	COL1A1	sp|P02452|CO1A1_HUMAN Collagen alpha-1(I) chain OS=Homo sapiens OX=9606 GN=COL1A1 PE=1 SV=6;tr|D3DTX7|D3DTX7_HUMAN Collagen, type I, alpha 1, isoform CRA_a OS=Homo sapiens OX=9606 GN=COL1A1 PE=4 SV=1;tr|Q6LAN8|Q6LAN8_HUMAN Collagen type I alpha 1 (Fragment	9	9	138.91	1464	97.184	7.2	90750000
Q71U02;Q6IBG1;A0A384NY64;P24844;Q2F834;J3KTJ1	Q71U02	Regulatory myosin light chain long version	MYL9	tr|Q71U02|Q71U02_HUMAN Regulatory myosin light chain long version OS=Homo sapiens OX=9606 PE=2 SV=1;tr|Q6IBG1|Q6IBG1_HUMAN MYL9 protein OS=Homo sapiens OX=9606 GN=MYL9 PE=2 SV=1;tr|A0A384NY64|A0A384NY64_HUMAN Epididymis secretory sperm binding protein OS=H	6	2	19.893	172	39.367	40.1	90660000
V9HW56;P67936;B4DVY2;A0A2R8YE05;K7ENT6;B4DTB1;A0A5F9UN72;K7EPB9	V9HW56	Epididymis secretory protein Li 108 (Tropomyosin 4, isoform CRA_a)	TPM4	tr|V9HW56|V9HW56_HUMAN Epididymis secretory protein Li 108 OS=Homo sapiens OX=9606 GN=HEL-S-108 PE=2 SV=1;sp|P67936|TPM4_HUMAN Tropomyosin alpha-4 chain OS=Homo sapiens OX=9606 GN=TPM4 PE=1 SV=3;tr|B4DVY2|B4DVY2_HUMAN cDNA FLJ54184, highly similar to Tropo	8	1	28.521	248	118.97	31.5	89359000
A2J1N8	A2J1N8	Rheumatoid factor RF-ET11		tr|A2J1N8|A2J1N8_HUMAN Rheumatoid factor RF-ET11 (Fragment) OS=Homo sapiens OX=9606 PE=2 SV=1	1	1	10.208	95	7.0398	14.7	87844000
C9K025;P18077;F8WBS5;F8WB72	C9K025	60S ribosomal protein L35a	RPL35A	tr|C9K025|C9K025_HUMAN 60S ribosomal protein L35a (Fragment) OS=Homo sapiens OX=9606 GN=RPL35A PE=1 SV=1;sp|P18077|RL35A_HUMAN 60S ribosomal protein L35a OS=Homo sapiens OX=9606 GN=RPL35A PE=1 SV=2;tr|F8WBS5|F8WBS5_HUMAN 60S ribosomal protein L35a OS=Homo	3	3	10.645	94	24.194	29.8	80690000
Q8WWM7;A0A024QZC0;A0A024QZB7;A0A024QZ91;H3BUF6;H3BSK9;H3BUE3;H3BSQ5;S4R3J6;H3BRB0;A0A0C4DGL7;F8WB05	Q8WWM7	Ataxin-2-like protein (Ataxin-2 domain protein) (Ataxin-2-related protein)	ATXN2L	sp|Q8WWM7|ATX2L_HUMAN Ataxin-2-like protein OS=Homo sapiens OX=9606 GN=ATXN2L PE=1 SV=2;tr|A0A024QZC0|A0A024QZC0_HUMAN Ataxin 2-like, isoform CRA_e OS=Homo sapiens OX=9606 GN=ATXN2L PE=3 SV=1;tr|A0A024QZB7|A0A024QZB7_HUMAN Ataxin 2-like, isoform CRA_b OS=H	9	8	113.37	1075	109.22	13.8	76222000
P62280;M0QZC5;M0R1H6;M0R1H5	P62280	Small ribosomal subunit protein uS17 (40S ribosomal protein S11)	RPS11	sp|P62280|RS11_HUMAN 40S ribosomal protein S11 OS=Homo sapiens OX=9606 GN=RPS11 PE=1 SV=3;tr|M0QZC5|M0QZC5_HUMAN 40S ribosomal protein S11 OS=Homo sapiens OX=9606 GN=RPS11 PE=1 SV=1;tr|M0R1H6|M0R1H6_HUMAN 40S ribosomal protein S11 OS=Homo sapiens OX=9606 G	5	5	18.431	158	36.399	23.4	76173000
P81605	P81605	Dermcidin (EC 3.4.-.-) (Preproteolysin) [Cleaved into: Survival-promoting peptide; DCD-1]	DCD	sp|P81605|DCD_HUMAN Dermcidin OS=Homo sapiens OX=9606 GN=DCD PE=1 SV=2	2	2	11.284	110	12.091	20	74480000
A0A5C2GP33	A0A5C2GP33	IG c988_heavy_IGHV4-34_IGHD1-7_IGHJ5		tr|A0A5C2GP33|A0A5C2GP33_HUMAN IG c988_heavy_IGHV4-34_IGHD1-7_IGHJ5 (Fragment) OS=Homo sapiens OX=9606 PE=2 SV=1	1	1	13.741	126	8.337	12.7	74263000
D6RAN4;Q53Z07;P32969;H0Y9R4;H0Y9V9;B4E1M5;B4DLV8;A0A2R8Y5Y7	D6RAN4	60S ribosomal protein L9	RPL9	tr|D6RAN4|D6RAN4_HUMAN 60S ribosomal protein L9 (Fragment) OS=Homo sapiens OX=9606 GN=RPL9 PE=1 SV=8;tr|Q53Z07|Q53Z07_HUMAN 60S ribosomal protein L9 OS=Homo sapiens OX=9606 GN=RPL9 PE=2 SV=1;sp|P32969|RL9_HUMAN 60S ribosomal protein L9 OS=Homo sapiens OX=9	2	2	20.775	181	29.119	25.4	67554000
B2R7T8;A0A384MR50;B1AK88;B4DWA6;P47756;B1AK87;B1AK85;Q7L4N0;A0A6I8PRV6;A0A6I8PIN8	B2R7T8	F-actin-capping protein subunit beta		tr|B2R7T8|B2R7T8_HUMAN F-actin-capping protein subunit beta OS=Homo sapiens OX=9606 PE=2 SV=1;tr|A0A384MR50|A0A384MR50_HUMAN F-actin-capping protein subunit beta OS=Homo sapiens OX=9606 PE=2 SV=1;tr|B1AK88|B1AK88_HUMAN F-actin-capping protein subunit beta	5	5	30.656	272	128.48	17.3	64245000
A0A8V8TNP6;A0A0F7L0Q8;A0A8V8TMQ1;A0A0F7KYT8;B4DXZ6;A0A0F7L1S3;P51114;E9PFF5;B4DM21;B4DM78;E7EU85;B4DGH9;C9JAJ4;Q14341	A0A8V8TNP6	RNA-binding protein FXR1	FXR1	tr|A0A8V8TNP6|A0A8V8TNP6_HUMAN Fragile X mental retardation, autosomal homolog 1, isoform CRA_c OS=Homo sapiens OX=9606 GN=FXR1 PE=4 SV=1;tr|A0A0F7L0Q8|A0A0F7L0Q8_HUMAN Fragile X mental retardation autosomal homolog variant p5FK OS=Homo sapiens OX=9606 GN=	10	8	63.863	568	97.128	21.3	63550000
A0A024RAC0;Q86V48;E5RFK8;Q05DE3;E5RHU7	A0A024RAC0	Leucine zipper protein 1, isoform CRA_a	LUZP1	tr|A0A024RAC0|A0A024RAC0_HUMAN Leucine zipper protein 1, isoform CRA_a OS=Homo sapiens OX=9606 GN=LUZP1 PE=4 SV=1;sp|Q86V48|LUZP1_HUMAN Leucine zipper protein 1 OS=Homo sapiens OX=9606 GN=LUZP1 PE=1 SV=2	15	15	120.3	1076	182.23	17.8	62932000
A0A024R9D3;P62888;A0A0B4J213;A0A0C4DH44;E5RI99;E5RJH3	A0A024R9D3	60S ribosomal protein L30	RPL30	tr|A0A024R9D3|A0A024R9D3_HUMAN 60S ribosomal protein L30 OS=Homo sapiens OX=9606 GN=RPL30 PE=3 SV=1;sp|P62888|RL30_HUMAN 60S ribosomal protein L30 OS=Homo sapiens OX=9606 GN=RPL30 PE=1 SV=2;tr|A0A0B4J213|A0A0B4J213_HUMAN 60S ribosomal protein L30 OS=Homo s	1	1	12.784	115	42.119	13.9	62670000
Q9BTQ7;A0A024R1Q8;P62829;J3KTJ3;C9JD32;B9ZVP7;J3KT29	Q9BTQ7	60S ribosomal protein L23	RPL23	tr|Q9BTQ7|Q9BTQ7_HUMAN 60S ribosomal protein L23 (Fragment) OS=Homo sapiens OX=9606 PE=2 SV=1;tr|A0A024R1Q8|A0A024R1Q8_HUMAN 60S ribosomal protein L23 OS=Homo sapiens OX=9606 GN=RPL23 PE=3 SV=1;sp|P62829|RL23_HUMAN 60S ribosomal protein L23 OS=Homo sapiens	3	3	14.149	134	30.696	33.6	61083000
D2JYH4;P68032;P62736;A8K3K1;P63267;P68133;B7Z6P1;B3KW67;B4DUI8;B3KUD3;A6NL76;Q7Z7J6;A0A804HKV3;B3KPP5;C9JFL5;F6UVQ4;F6QUT6;B7Z6I1;F8WB63;B8ZZJ2;A0A173GMX4;Q562S2	D2JYH4	Actin, alpha 2, smooth muscle, aorta (Actin, alpha 2, smooth muscle, aorta, isoform CRA_a)	ACTA2	tr|D2JYH4|D2JYH4_HUMAN Actin, alpha 2, smooth muscle, aorta OS=Homo sapiens OX=9606 GN=ACTA2 PE=3 SV=1;sp|P68032|ACTC_HUMAN Actin, alpha cardiac muscle 1 OS=Homo sapiens OX=9606 GN=ACTC1 PE=1 SV=1;sp|P62736|ACTA_HUMAN Actin, aortic smooth muscle OS=Homo sa	16	3	42.009	377	115.14	48	60073000
A0A2R8Y811;P62263;E5RH77	A0A2R8Y811	Ribosomal protein S14	RPS14	tr|A0A2R8Y811|A0A2R8Y811_HUMAN 40S ribosomal protein S14 (Fragment) OS=Homo sapiens OX=9606 GN=RPS14 PE=1 SV=1;sp|P62263|RS14_HUMAN 40S ribosomal protein S14 OS=Homo sapiens OX=9606 GN=RPS14 PE=1 SV=3;tr|E5RH77|E5RH77_HUMAN 40S ribosomal protein S14 OS=Hom	3	3	16.159	150	39.174	30.7	58740000
A0A494BZV2;Q6WCQ1;J3KSW8;B9EGI2;U6FSN9;Q8N236;H0Y2S9;H0Y7E2;Q9Y6X7;H7C3G6;A8CGI1;A8CGI0;Q5ZEZ6;A0A1W2PPU9;K7EL39;J3KSK7;Q96EE5;J3QRL2	A0A494BZV2	Myosin phosphatase Rho interacting protein	MPRIP	tr|A0A494BZV2|A0A494BZV2_HUMAN Myosin phosphatase Rho-interacting protein OS=Homo sapiens OX=9606 GN=MPRIP PE=1 SV=1;sp|Q6WCQ1|MPRIP_HUMAN Myosin phosphatase Rho-interacting protein OS=Homo sapiens OX=9606 GN=MPRIP PE=1 SV=3;tr|J3KSW8|J3KSW8_HUMAN Myosin p	11	11	274.38	2425	314.03	6.1	58438000
P62750;H7BY10;K7EJV9;K7ERT8;A8MUS3;K7EMA7;O95014;B9EJE3	P62750	Large ribosomal subunit protein uL23 (60S ribosomal protein L23a)	RPL23A	sp|P62750|RL23A_HUMAN 60S ribosomal protein L23a OS=Homo sapiens OX=9606 GN=RPL23A PE=1 SV=1;tr|H7BY10|H7BY10_HUMAN 60S ribosomal protein L23a (Fragment) OS=Homo sapiens OX=9606 GN=RPL23A PE=1 SV=1;tr|K7EJV9|K7EJV9_HUMAN 60S ribosomal protein L23a (Fragmen	3	3	17.695	156	30.387	21.8	55467000
M0R1V7;J3QS39;Q49A90;J3QTR3;F5H6Q2;Q3MIH3;F5GYU3;F5H2Z3;A0A248RGE3;F5H265;Q5UGI3;B4DV12;F5H388;Q5RKT7;B2RDW1;F5H747;F5GXK7;J3QKN0;Q5U5U6;Q5PY61;Q9UFQ0;Q96C32;Q96MH4;L8B4I8;L8B196;Q96H31;L8B4R0;A8K674;L8B4Z6;L8B4M0;L8B4J3;Q66K58;Q59EM9;P62987;P62979;P0CG47;P0CG48;J3QSA3;F5GZ39;M0R1M6;M0R2S1;A0A2R8Y422;Q8WYN9	M0R1V7	Ubiquitin A-52 residue ribosomal protein fusion product 1	UBA52	tr|M0R1V7|M0R1V7_HUMAN Ubiquitin-60S ribosomal protein L40 (Fragment) OS=Homo sapiens OX=9606 GN=UBA52 PE=1 SV=1;tr|J3QS39|J3QS39_HUMAN Polyubiquitin-B (Fragment) OS=Homo sapiens OX=9606 GN=UBB PE=1 SV=1;tr|Q49A90|Q49A90_HUMAN RPS27A protein OS=Homo sapien	3	3	7.1321	63	90.263	60.3	54556000
V9HW22;P11142;B3KTV0;E9PKE3;Q96IS6;Q53GZ6;Q53HF2;B4E1Q1;B4DTX2;E9PN89;E9PNE6;A0A384MDT7;A0A024R6B5;P54652;E9PLF4;E9PI65;E9PQQ4;E9PQK7;E9PK54;A8K7Q2;E9PS65;Q96BE0;E9PN25;E9PPY6;Q96H53;B3KUS2;B4DXY3;Q53FA3;B2RCQ9;A0A1U9X7X9;A0A1U9X7X4;A0A1U9X7W7;B4DI54;P34931;Q9NZ87;Q9NWW3;E9PM13;A4D111	V9HW22	Epididymis luminal protein 33 (Epididymis secretory sperm binding protein) (Epididymis secretory sperm binding protein Li 72p) (Heat shock 70kDa protein 8, isoform CRA_a)	HSPA8	tr|V9HW22|V9HW22_HUMAN Epididymis luminal protein 33 OS=Homo sapiens OX=9606 GN=HEL-S-72p PE=2 SV=1;sp|P11142|HSP7C_HUMAN Heat shock cognate 71 kDa protein OS=Homo sapiens OX=9606 GN=HSPA8 PE=1 SV=1;tr|B3KTV0|B3KTV0_HUMAN cDNA FLJ38781 fis, clone LIVER2000	8	5	70.897	646	93.558	15	53742000
A0A087X2G1;A0A087WZ71;F1T0B3;A0A7I2V430;A0A7I2V4F0;A3RJH1;Q92499;B4DP70;A0A7I2V2M5;A0A7I2YQ77;A0A7I2V4J3;A0A7I2V5X8;A0A7I2V421;A0A7I2YQD0;A0A7I2V4Q0	A0A087X2G1	ATP-dependent RNA helicase (EC 3.6.4.13)	DDX1	tr|A0A087X2G1|A0A087X2G1_HUMAN ATP-dependent RNA helicase DDX1 OS=Homo sapiens OX=9606 GN=DDX1 PE=1 SV=2;tr|A0A087WZ71|A0A087WZ71_HUMAN ATP-dependent RNA helicase DDX1 OS=Homo sapiens OX=9606 GN=DDX1 PE=1 SV=1;tr|F1T0B3|F1T0B3_HUMAN ATP-dependent RNA helic	4	4	71.466	636	81.32	9	52581000
A0A384MDU2;A0A0S2Z3H5;P08123;A0A0S2Z3K0;B4DN66	A0A384MDU2	Collagen, type I, alpha 2, isoform CRA_c (Epididymis secretory sperm binding protein)	COL1A2	tr|A0A384MDU2|A0A384MDU2_HUMAN Collagen, type I, alpha 2, isoform CRA_c OS=Homo sapiens OX=9606 GN=COL1A2 PE=2 SV=1;tr|A0A0S2Z3H5|A0A0S2Z3H5_HUMAN Collagen type I alpha 2 isoform 1 (Fragment) OS=Homo sapiens OX=9606 GN=COL1A2 PE=2 SV=1;sp|P08123|CO1A2_HUMA	5	5	129.29	1366	46.616	4.6	52569000
Q8N532;B3KT06;B3KPS3;Q53GA7;A8JZY9;F5H5D3;Q9BQE3;Q71U36;P68363;Q1ZYQ1;P0DPH8;P0DPH7;B7Z1K5;F8VX09;F8VWV9;F8VRZ4;F8VS66;F8VQQ4;F8VVB9;Q6PEY2;B4DN58;A0A7P0T945;C9J2C0;Q7Z3M3;P68366;Q9NY65;C9K0S6;F8VRK0;Q6QMJ5;C9JDL2;C9JEV8;C9JQ00;C9JJQ8;B4DDU2;A0A7P0TA31;Q9UQM3;B4DQK4;A0A7P0Z4A1;F8W0F6;V9GZ17;A6NHL2	Q8N532	TUBA1C protein	TUBA1C	tr|Q8N532|Q8N532_HUMAN TUBA1C protein OS=Homo sapiens OX=9606 GN=TUBA1C PE=2 SV=1;tr|B3KT06|B3KT06_HUMAN Tubulin alpha chain OS=Homo sapiens OX=9606 PE=2 SV=1;tr|B3KPS3|B3KPS3_HUMAN Tubulin alpha chain OS=Homo sapiens OX=9606 PE=2 SV=1;tr|Q53GA7|Q53GA7_HUM	3	3	36.648	325	64.121	13.2	52444000
M0R0F0;Q53G25;A0A024R4Q8;M0R0R2;P46782;M0QZN2;Q59EK8	M0R0F0	Ribosomal protein S5	RPS5	tr|M0R0F0|M0R0F0_HUMAN 40S ribosomal protein S5 (Fragment) OS=Homo sapiens OX=9606 GN=RPS5 PE=1 SV=1;tr|Q53G25|Q53G25_HUMAN Ribosomal protein S5 variant (Fragment) OS=Homo sapiens OX=9606 PE=2 SV=1;tr|A0A024R4Q8|A0A024R4Q8_HUMAN Ribosomal protein S5, isofo	2	2	22.391	200	22.292	8.5	51884000
P62277;J3KMX5;E9PS50	P62277	Small ribosomal subunit protein uS15 (40S ribosomal protein S13)	RPS13	sp|P62277|RS13_HUMAN 40S ribosomal protein S13 OS=Homo sapiens OX=9606 GN=RPS13 PE=1 SV=2;tr|J3KMX5|J3KMX5_HUMAN 40S ribosomal protein S13 OS=Homo sapiens OX=9606 GN=RPS13 PE=1 SV=1;tr|E9PS50|E9PS50_HUMAN 40S ribosomal protein S13 (Fragment) OS=Homo sapien	4	4	17.222	151	46.938	25.2	51547000
Q53R15;A0A024R2Q5;P05976;P08590	Q53R15	Uncharacterized protein MYL1	MYL1	tr|Q53R15|Q53R15_HUMAN Uncharacterized protein MYL1 (Fragment) OS=Homo sapiens OX=9606 GN=MYL1 PE=4 SV=1;tr|A0A024R2Q5|A0A024R2Q5_HUMAN Myosin, light polypeptide 3, alkali ventricular, skeletal, slow, isoform CRA_a OS=Homo sapiens OX=9606 GN=MYL3 PE=4 SV=1	1	1	15.603	140	13.77	8.6	51407000
D3DVC4;P48681;Q05BW3;A5PKT9;Q9H6U9;Q2YDX4	D3DVC4	Nestin, isoform CRA_c	NES	tr|D3DVC4|D3DVC4_HUMAN Nestin, isoform CRA_c OS=Homo sapiens OX=9606 GN=NES PE=3 SV=1;sp|P48681|NEST_HUMAN Nestin OS=Homo sapiens OX=9606 GN=NES PE=1 SV=2;tr|Q05BW3|Q05BW3_HUMAN NES protein (Fragment) OS=Homo sapiens OX=9606 GN=NES PE=2 SV=1;tr|A5PKT9|A5PK	13	13	177.42	1621	228.47	12.2	50558000
Q6ZN40;A0A024R5W6;Q07414	Q6ZN40	Tropomyosin 1 (Tropomyosin 1 (Alpha), isoform CRA_f) (cDNA FLJ16459 fis, clone BRCAN2002473, moderately similar to Tropomyosin, fibroblast isoform 2)	TPM1	tr|Q6ZN40|Q6ZN40_HUMAN Tropomyosin 1 (Alpha), isoform CRA_f OS=Homo sapiens OX=9606 GN=TPM1 PE=1 SV=1;tr|A0A024R5W6|A0A024R5W6_HUMAN Tropomyosin 1 (Alpha), isoform CRA_a OS=Homo sapiens OX=9606 GN=TPM1 PE=3 SV=1	14	0	37.452	326	63.636	37.1	50491000
K7EMV3;B4E380;A0A590UJJ6;B4DEB1;K7EK07;B2R6Y1;B2R4P9;K7ES00;Q71DI3;Q16695;P84243;P68431;Q6TXQ4;K7EP01;A8K4Y7;A0A1X8XL64;Q6NXT2	K7EMV3	Histone H3	H3-3B	tr|K7EMV3|K7EMV3_HUMAN Histone H3 OS=Homo sapiens OX=9606 GN=H3-3B PE=1 SV=1;tr|B4E380|B4E380_HUMAN Histone H3 OS=Homo sapiens OX=9606 PE=1 SV=1;tr|A0A590UJJ6|A0A590UJJ6_HUMAN Histone H3 OS=Homo sapiens OX=9606 GN=H3-3A PE=1 SV=1;tr|B4DEB1|B4DEB1_HUMAN His	1	0	10.334	92	11.871	7.6	48872000
Q86YZ3	Q86YZ3	Hornerin	HRNR	sp|Q86YZ3|HORN_HUMAN Hornerin OS=Homo sapiens OX=9606 GN=HRNR PE=1 SV=2	2	2	282.39	2850	52.997	1.9	47133000
B7ZAF0;Q5JP53;A0A384NYT8;Q5SU16;B4DY90;P07437;Q6LC01;B4DMU8;Q9BUU9;B4E052;Q5ST81;B7ZAK1;B4DQN9;Q1KSF8;Q96B85;B4DXZ5;A0A384MEE3;Q9BVA1;Q96HX0;B4DMJ5;Q9UGA2;O43209;B7Z4N1;A0A024QZU2;A4UCT2;A0A075B736;Q5SQY0;A6NNZ2;Q6P602	B7ZAF0	Tubulin beta chain	TUBB	tr|B7ZAF0|B7ZAF0_HUMAN Tubulin beta chain OS=Homo sapiens OX=9606 PE=2 SV=1;tr|Q5JP53|Q5JP53_HUMAN Tubulin beta chain OS=Homo sapiens OX=9606 GN=TUBB PE=1 SV=1;tr|A0A384NYT8|A0A384NYT8_HUMAN Tubulin beta chain (Fragment) OS=Homo sapiens OX=9606 PE=2 SV=1;t	5	1	46.566	415	111.59	14.5	46517000
C9JXB8;C9JNW5;V9HW01;P83731	C9JXB8	Ribosomal protein L24	RPL24	tr|C9JXB8|C9JXB8_HUMAN 60S ribosomal protein L24 OS=Homo sapiens OX=9606 GN=RPL24 PE=1 SV=1;tr|C9JNW5|C9JNW5_HUMAN 60S ribosomal protein L24 OS=Homo sapiens OX=9606 GN=RPL24 PE=1 SV=1;tr|V9HW01|V9HW01_HUMAN Epididymis secretory protein Li 310 OS=Homo sapie	5	5	14.369	121	38.196	33.1	44344000
Q53G58;B3KN06;A0A024RBI5;Q59EA2;Q9ULV4;B4DMH3;B7Z9V0;B4E3S0;H0YHL7;F8W1H8;F8VUX3;F8VSA4;F8VRE9;F8VTT6;F8VVB7;F8VV53;B3KRY9;B3KSZ9;J3QLV6;J3KSS5;Q6QEF8	Q53G58	Coronin	CORO1C	tr|Q53G58|Q53G58_HUMAN Coronin (Fragment) OS=Homo sapiens OX=9606 PE=2 SV=1;tr|B3KN06|B3KN06_HUMAN Coronin OS=Homo sapiens OX=9606 PE=2 SV=1;tr|A0A024RBI5|A0A024RBI5_HUMAN Coronin OS=Homo sapiens OX=9606 GN=CORO1C PE=3 SV=1;tr|Q59EA2|Q59EA2_HUMAN Coronin (	5	5	53.28	474	192.05	10.1	43928000
K7EJT5;K7EP65;K7EKS7;K7ELC4;K7EMH1;K7ERI7;Q7Z4W8;P35268	K7EJT5	Ribosomal protein L22	RPL22	tr|K7EJT5|K7EJT5_HUMAN 60S ribosomal protein L22 (Fragment) OS=Homo sapiens OX=9606 GN=RPL22 PE=1 SV=1;tr|K7EP65|K7EP65_HUMAN 60S ribosomal protein L22 (Fragment) OS=Homo sapiens OX=9606 GN=RPL22 PE=1 SV=1;tr|K7EKS7|K7EKS7_HUMAN RPL22 OS=Homo sapiens OX=96	2	2	5.0827	47	17.911	51.1	43292000
B9A067;B4DKR1;Q16891;C9J406;B4DS66;H7C463;B4DT20;B4DQY2;Q05DN3;B4E2B5;Q3B7X4;D6RAW4	B9A067	MICOS complex subunit MIC60 (Mitofilin)	IMMT	tr|B9A067|B9A067_HUMAN MICOS complex subunit MIC60 OS=Homo sapiens OX=9606 GN=IMMT PE=1 SV=2;tr|B4DKR1|B4DKR1_HUMAN MICOS complex subunit MIC60 OS=Homo sapiens OX=9606 PE=2 SV=1;sp|Q16891|MIC60_HUMAN MICOS complex subunit MIC60 OS=Homo sapiens OX=9606 GN=I	10	10	78.973	711	115.46	15.2	43077000
Q9NY85;G5E9G0;B3KS36;Q8TBW1;P39023;Q49AJ9;Q9BT63;Q96QL0;B5MCW2;H7C3M2;H7C422;B4DN06;F8WCR1	Q9NY85	Ribosomal protein L3	rpl3	tr|Q9NY85|Q9NY85_HUMAN Ribosomal protein L3 (Fragment) OS=Homo sapiens OX=9606 GN=rpl3 PE=3 SV=1;tr|G5E9G0|G5E9G0_HUMAN 60S ribosomal protein L3 OS=Homo sapiens OX=9606 GN=RPL3 PE=1 SV=1;tr|B3KS36|B3KS36_HUMAN cDNA FLJ35376 fis, clone SKMUS2004044, highly	4	4	39.383	343	32.57	14.6	42482000
P62906;Q1JQ76;A0A024RCW3	P62906	Large ribosomal subunit protein uL1 (60S ribosomal protein L10a) (CSA-19) (Neural precursor cell expressed developmentally down-regulated protein 6) (NEDD-6)	RPL10A	sp|P62906|RL10A_HUMAN 60S ribosomal protein L10a OS=Homo sapiens OX=9606 GN=RPL10A PE=1 SV=2;tr|Q1JQ76|Q1JQ76_HUMAN Ribosomal protein (Fragment) OS=Homo sapiens OX=9606 GN=RPL10A PE=2 SV=1	3	3	24.831	217	29.307	12.9	40717000
P42677	P42677	Small ribosomal subunit protein eS27 (40S ribosomal protein S27) (Metallopan-stimulin 1) (MPS-1)	RPS27	sp|P42677|RS27_HUMAN 40S ribosomal protein S27 OS=Homo sapiens OX=9606 GN=RPS27 PE=1 SV=3	2	0	9.461	84	38.923	25	38933000
B4DNE0;A0A4D5RAN2;A0A4D5RAC7;A0A4D5RAC9;A0A7I2V659;A0A087WVQ9;Q6IPT9;Q6IPS9;Q6IPN6;Q53HR5;Q53HQ7;Q53HM9;Q53GE9;Q53G85;Q5VTE0;P68104;Q96C29;Q8TBL1;Q6P082;Q96CD8;Q6P4C9;Q504Z0;B4E2C5;Q8IUB0;Q96RE1;A0A4D5RAE2;Q9NZS6;Q53G89;Q53GA1;A8K9C4;A0A4D5RBH1;A0A4D5RBD4;A0A4D5RAB8;Q14222;A0A4D5RAR2;A0A4D5RBG5;Q53HR1;A0A4D5RA98;A0A7I2V3H3;A0A4D5RA76;B4DV42;A0A7I2V5N4;A0A4D5RA52;A0A2U3TZH3;Q05639;Q2F837;A0A4D5RBE…	B4DNE0	cDNA FLJ52573, highly similar to Elongation factor 1-alpha 1		tr|B4DNE0|B4DNE0_HUMAN cDNA FLJ52573, highly similar to Elongation factor 1-alpha 1 OS=Homo sapiens OX=9606 PE=2 SV=1;tr|A0A4D5RAN2|A0A4D5RAN2_HUMAN Tr-type G domain-containing protein OS=Homo sapiens OX=9606 PE=3 SV=1;tr|A0A4D5RAC7|A0A4D5RAC7_HUMAN Tr-typ	5	5	42.596	395	45.448	20.8	38262000
Q5JR95;Q5JR94;P62241;Q9BS10	Q5JR95	40S ribosomal protein S8	RPS8	tr|Q5JR95|Q5JR95_HUMAN 40S ribosomal protein S8 OS=Homo sapiens OX=9606 GN=RPS8 PE=1 SV=1;tr|Q5JR94|Q5JR94_HUMAN 40S ribosomal protein S8 OS=Homo sapiens OX=9606 GN=RPS8 PE=2 SV=1;sp|P62241|RS8_HUMAN 40S ribosomal protein S8 OS=Homo sapiens OX=9606 GN=RPS8	4	4	21.879	188	87.438	26.1	36945000
A0A0J9YYE0;Q92804;B4E312;A0A0J9YWI4;A0A075B7E4;A0A0J9YXY8;A0A0J9YY24	A0A0J9YYE0	TATA-binding protein-associated factor 2N	TAF15	tr|A0A0J9YYE0|A0A0J9YYE0_HUMAN TATA-binding protein-associated factor 2N OS=Homo sapiens OX=9606 GN=TAF15 PE=1 SV=1;sp|Q92804|RBP56_HUMAN TATA-binding protein-associated factor 2N OS=Homo sapiens OX=9606 GN=TAF15 PE=1 SV=1;tr|B4E312|B4E312_HUMAN cDNA FLJ53	3	2	48.839	449	54.185	14	36382000
Q53HG7;A0A384MDY8;Q14247;A0A024R5M3;Q76MU0;H0YEV2;H0YCD9;B4E358;B3KRK4;A0A0B6XJY7	Q53HG7	Cortactin isoform a variant		tr|Q53HG7|Q53HG7_HUMAN Cortactin isoform a variant (Fragment) OS=Homo sapiens OX=9606 PE=2 SV=1;tr|A0A384MDY8|A0A384MDY8_HUMAN Epididymis secretory sperm binding protein OS=Homo sapiens OX=9606 PE=2 SV=1;sp|Q14247|SRC8_HUMAN Src substrate cortactin OS=Homo	8	8	61.557	550	67.626	18.7	35885000
H0YLP6;Q59F34;H0YMF4;H0YKD8;P46779	H0YLP6	60S ribosomal protein L28	RPL28	tr|H0YLP6|H0YLP6_HUMAN 60S ribosomal protein L28 OS=Homo sapiens OX=9606 GN=RPL28 PE=1 SV=1;tr|Q59F34|Q59F34_HUMAN 60S ribosomal protein L28 (Fragment) OS=Homo sapiens OX=9606 PE=2 SV=1;tr|H0YMF4|H0YMF4_HUMAN 60S ribosomal protein L28 OS=Homo sapiens OX=96	2	2	9.657	89	11.883	21.3	35840000
Q9Y3I0;B4DNA0;B4DNG5;B4DXF1	Q9Y3I0	RNA-splicing ligase RtcB homolog (EC 6.5.1.8) (3'-phosphate/5'-hydroxy nucleic acid ligase)	RTCB	sp|Q9Y3I0|RTCB_HUMAN RNA-splicing ligase RtcB homolog OS=Homo sapiens OX=9606 GN=RTCB PE=1 SV=1;tr|B4DNA0|B4DNA0_HUMAN 3-phosphate/5-hydroxy nucleic acid ligase OS=Homo sapiens OX=9606 PE=2 SV=1	6	6	55.21	505	82.276	13.1	35417000
Q13045;B4DIX0;Q59H95;J3KS54;B4DNA8;J3QQU5;J3QQQ2;J3KS39	Q13045	Protein flightless-1 homolog	FLII	sp|Q13045|FLII_HUMAN Protein flightless-1 homolog OS=Homo sapiens OX=9606 GN=FLII PE=1 SV=2;tr|B4DIX0|B4DIX0_HUMAN cDNA FLJ50778, highly similar to Protein flightless-1 homolog OS=Homo sapiens OX=9606 PE=2 SV=1;tr|Q59H95|Q59H95_HUMAN Flightless I homolog v	7	7	144.75	1269	287.48	6.9	35289000
A0A7I2V647;A8K6V7;A0A024RDB2;A0A7I2V3E2;A0A7I2V3P9;A0A024RDE5;Q9UN86;A0A7I2YQD9;A0A7I2YQS2;A0A7I2V3Z6;A0A7I2V547;A0A7I2V382;A0A7I2YQL7;D6RAC7;D6RB17	A0A7I2V647	G3BP stress granule assembly factor 2	G3BP2	tr|A0A7I2V647|A0A7I2V647_HUMAN Ras GTPase-activating protein-binding protein 2 OS=Homo sapiens OX=9606 GN=G3BP2 PE=1 SV=1;tr|A8K6V7|A8K6V7_HUMAN cDNA FLJ76053, highly similar to Homo sapiens Ras-GTPase activating protein SH3 domain-binding protein 2 (G3BP2	3	3	40.197	355	44.746	9.3	35172000
B4DN41;J3KTA4;P17844;B4DNG2;B5BUE6;A0A0G2JLI4;Q7Z2V5;A0A7I2V507;A0A7I2V2S0;Q59E92;A0A7I2V5F5;J3KRZ1;J3QSF1;J3QRQ7;J3QR02;J3KTQ4;C1IK54;X6RLV5	B4DN41	Probable ATP-dependent RNA helicase DDX5 (EC 3.6.4.13) (DEAD box protein 5)	DDX5	tr|B4DN41|B4DN41_HUMAN Probable ATP-dependent RNA helicase DDX5 OS=Homo sapiens OX=9606 PE=2 SV=1;tr|J3KTA4|J3KTA4_HUMAN Probable ATP-dependent RNA helicase DDX5 OS=Homo sapiens OX=9606 GN=DDX5 PE=1 SV=1;sp|P17844|DDX5_HUMAN Probable ATP-dependent RNA heli	6	3	67.762	603	73.845	10	35104000
B4DE32;B1AHC9;A0A024R1N4;P12956;B4E356;B2RDN9;Q6IC76	B4DE32	cDNA FLJ53970, highly similar to ATP-dependent DNA helicase 2 subunit 1 (EC3.6.1.-)	XRCC6	tr|B4DE32|B4DE32_HUMAN cDNA FLJ53970, highly similar to ATP-dependent DNA helicase 2 subunit 1 (EC3.6.1.-) OS=Homo sapiens OX=9606 PE=2 SV=1;tr|B1AHC9|B1AHC9_HUMAN X-ray repair cross-complementing protein 6 OS=Homo sapiens OX=9606 GN=XRCC6 PE=1 SV=1;tr|A0A	6	6	64.24	559	109.29	13.8	34764000
Q63HR1;Q5VU21;D3DQ69;D3DQ70;Q8NC51	Q63HR1	Uncharacterized protein DKFZp686P17171	DKFZp686P17171	tr|Q63HR1|Q63HR1_HUMAN Uncharacterized protein DKFZp686P17171 OS=Homo sapiens OX=9606 GN=DKFZp686P17171 PE=2 SV=1;tr|Q5VU21|Q5VU21_HUMAN PAI-1 mRNA-binding protein variant OS=Homo sapiens OX=9606 PE=2 SV=1;tr|D3DQ69|D3DQ69_HUMAN SERPINE1 mRNA binding prote	3	3	42.44	387	31.544	10.3	34706000
Q96IR1;Q53HV1;B2R491;P62701;C9JEH7;A4FU11;Q53HI6;Q496E4;Q8TD47;P22090;B7Z1M6	Q96IR1	RPS4X protein	RPS4X	tr|Q96IR1|Q96IR1_HUMAN RPS4X protein (Fragment) OS=Homo sapiens OX=9606 GN=RPS4X PE=2 SV=2;tr|Q53HV1|Q53HV1_HUMAN Ribosomal protein S4, X-linked X isoform variant (Fragment) OS=Homo sapiens OX=9606 PE=2 SV=1;tr|B2R491|B2R491_HUMAN 40S ribosomal protein S4	5	5	27.259	243	48.99	22.2	34159000
Q9P0K7;B4DNL3;B3KMZ9;D6RB25;D6RBW6;D6RB27;D6R9G4;D6RBY4;D6REL2;D6R9G6;D6RF74;D6RE17	Q9P0K7	Ankycorbin (Ankyrin repeat and coiled-coil structure-containing protein) (Novel retinal pigment epithelial cell protein) (Retinoic acid-induced protein 14)	RAI14	sp|Q9P0K7|RAI14_HUMAN Ankycorbin OS=Homo sapiens OX=9606 GN=RAI14 PE=1 SV=2;tr|B4DNL3|B4DNL3_HUMAN cDNA FLJ53145, highly similar to Ankycorbin (Fragment) OS=Homo sapiens OX=9606 PE=2 SV=1	8	8	110.04	980	152.73	9.5	33785000
P62851	P62851	Small ribosomal subunit protein eS25 (40S ribosomal protein S25)	RPS25	sp|P62851|RS25_HUMAN 40S ribosomal protein S25 OS=Homo sapiens OX=9606 GN=RPS25 PE=1 SV=1	2	2	13.742	125	22.258	15.2	33475000
B2R4R0;P62805;Q0VAS5;Q6B823	B2R4R0	Histone H4	HIST1H4J	tr|B2R4R0|B2R4R0_HUMAN Histone H4 OS=Homo sapiens OX=9606 GN=HIST1H4J PE=2 SV=1;sp|P62805|H4_HUMAN Histone H4 OS=Homo sapiens OX=9606 GN=H4C16 PE=1 SV=2;tr|Q0VAS5|Q0VAS5_HUMAN Histone H4 OS=Homo sapiens OX=9606 GN=HIST1H4H PE=1 SV=1	5	5	11.367	103	42.501	49.5	33143000
P42166	P42166	Lamina-associated polypeptide 2, isoform alpha (Thymopoietin isoform alpha) (TP alpha) (Thymopoietin-related peptide isoform alpha) (TPRP isoform alpha) [Cleaved into: Thymopoietin (TP) (Splenin); Thymopentin (TP5)]	TMPO	sp|P42166|LAP2A_HUMAN Lamina-associated polypeptide 2, isoform alpha OS=Homo sapiens OX=9606 GN=TMPO PE=1 SV=2	7	3	75.491	694	275.51	14.4	32982000
G5E9R3;M0R0A1;C9J4Z3;Q6P4E4;E9PEL3;M0R2L6;P61513;A6NKH3	G5E9R3	Ribosomal protein L37a (Ribosomal protein L37a, isoform CRA_b)	RPL37A	tr|G5E9R3|G5E9R3_HUMAN 60S ribosomal protein L37a OS=Homo sapiens OX=9606 GN=RPL37A PE=1 SV=1;tr|M0R0A1|M0R0A1_HUMAN 60S ribosomal protein L37a OS=Homo sapiens OX=9606 GN=RPL37A PE=1 SV=1;tr|C9J4Z3|C9J4Z3_HUMAN 60S ribosomal protein L37a OS=Homo sapiens OX	2	2	6.5677	58	11.356	27.6	32292000
E9PKZ0;P62917;E9PP36;G3V1A1;B4DVG7;E9PKU4	E9PKZ0	60S ribosomal protein L8	RPL8	tr|E9PKZ0|E9PKZ0_HUMAN 60S ribosomal protein L8 (Fragment) OS=Homo sapiens OX=9606 GN=RPL8 PE=1 SV=1;sp|P62917|RL8_HUMAN 60S ribosomal protein L8 OS=Homo sapiens OX=9606 GN=RPL8 PE=1 SV=2;tr|E9PP36|E9PP36_HUMAN 60S ribosomal protein L8 OS=Homo sapiens OX=9	3	3	22.389	205	18.809	16.6	31697000
A0A087WVP4;P53814;Q59F18;B3KUD6;B3KY41;B4E229;B4DI56;A0A087X1R1;B3KY54;C9JP19;C9JQZ8;B4E0L3;B4DT59;B3KTQ3;B4DEL1;A0A096LNK9;B4DVY5	A0A087WVP4	Smoothelin	SMTN	tr|A0A087WVP4|A0A087WVP4_HUMAN Smoothelin OS=Homo sapiens OX=9606 GN=SMTN PE=1 SV=1;sp|P53814|SMTN_HUMAN Smoothelin OS=Homo sapiens OX=9606 GN=SMTN PE=1 SV=7;tr|Q59F18|Q59F18_HUMAN Smoothelin isoform b variant (Fragment) OS=Homo sapiens OX=9606 PE=2 SV=1;t	5	5	104.84	971	49.104	5.8	31163000
Q7Z417	Q7Z417	FMR1-interacting protein NUFIP2 (82 kDa FMRP-interacting protein) (82-FIP) (Cell proliferation-inducing gene 1 protein) (FMRP-interacting protein 2) (Nuclear FMR1-interacting protein 2)	NUFIP2	sp|Q7Z417|NUFP2_HUMAN FMR1-interacting protein NUFIP2 OS=Homo sapiens OX=9606 GN=NUFIP2 PE=1 SV=1	8	8	76.12	695	101.32	18.4	30600000
Q6IPH7;E7EPB3;A0PJ62;B7Z6S8;A8K3Q9;A8K7N0;P50914	Q6IPH7	60S ribosomal protein L14	RPL14	tr|Q6IPH7|Q6IPH7_HUMAN 60S ribosomal protein L14 OS=Homo sapiens OX=9606 GN=RPL14 PE=2 SV=1;tr|E7EPB3|E7EPB3_HUMAN 60S ribosomal protein L14 OS=Homo sapiens OX=9606 GN=RPL14 PE=1 SV=1;tr|A0PJ62|A0PJ62_HUMAN 60S ribosomal protein L14 (Fragment) OS=Homo sapi	2	2	23.787	220	24.803	10.5	29855000
A0A024RBH2;Q07065;B3KVX6;Q8TB01;Q6NWZ1	A0A024RBH2	Cytoskeleton-associated protein 4, isoform CRA_c	CKAP4	tr|A0A024RBH2|A0A024RBH2_HUMAN Cytoskeleton-associated protein 4, isoform CRA_c OS=Homo sapiens OX=9606 GN=CKAP4 PE=4 SV=1;sp|Q07065|CKAP4_HUMAN Cytoskeleton-associated protein 4 OS=Homo sapiens OX=9606 GN=CKAP4 PE=1 SV=2;tr|B3KVX6|B3KVX6_HUMAN cDNA FLJ416	5	5	66.022	602	88.449	12.1	29675000
F5H2U8;F5H2A4;F6LHU9;Q1M183;F5H6H0;P52926;D2WHG0;A5Y0M9	F5H2U8	High mobility group AT-hook 2	HMGA2	tr|F5H2U8|F5H2U8_HUMAN High mobility group protein HMGI-C OS=Homo sapiens OX=9606 GN=HMGA2 PE=1 SV=1;tr|F5H2A4|F5H2A4_HUMAN High mobility group protein HMGI-C OS=Homo sapiens OX=9606 GN=HMGA2 PE=1 SV=1;tr|F6LHU9|F6LHU9_HUMAN HMGA2 fusion protein (Fragment)	3	3	10.767	99	34.198	36.4	28217000
A0A5C2FY44	A0A5C2FY44	IGL c545_light_IGLV3-21_IGLJ1		tr|A0A5C2FY44|A0A5C2FY44_HUMAN IGL c545_light_IGLV3-21_IGLJ1 (Fragment) OS=Homo sapiens OX=9606 PE=2 SV=1	1	1	11.467	108	6.3169	10.2	27833000
Q53T09;P13010	Q53T09	Uncharacterized protein XRCC5	XRCC5	tr|Q53T09|Q53T09_HUMAN Uncharacterized protein XRCC5 (Fragment) OS=Homo sapiens OX=9606 GN=XRCC5 PE=3 SV=1;sp|P13010|XRCC5_HUMAN X-ray repair cross-complementing protein 5 OS=Homo sapiens OX=9606 GN=XRCC5 PE=1 SV=3	3	3	64.243	568	78.981	8.3	27463000
Q0ZGT2;H7BXY5;D3DQ79;E7ETM8;B4DDI0;Q7Z4C7;A0A7R6M6R6;A0A7R6RQ55;Q5CZ93;Q86WF6	Q0ZGT2	Nexilin (F-actin-binding protein) (Nelin)	NEXN	sp|Q0ZGT2|NEXN_HUMAN Nexilin OS=Homo sapiens OX=9606 GN=NEXN PE=1 SV=1;tr|H7BXY5|H7BXY5_HUMAN Nexilin (Fragment) OS=Homo sapiens OX=9606 GN=NEXN PE=1 SV=1;tr|D3DQ79|D3DQ79_HUMAN Nexilin (F actin binding protein), isoform CRA_b OS=Homo sapiens OX=9606 GN=NE	6	2	80.657	675	130.64	7.3	27302000
H0Y449;P67809;A0JLU4;Q6PKI6;Q2VIK8;Q7KZ24;C9J5V9;A0A0D9SEI8;Q59EB5;Q59HE1;A0A024RAV4;B2RCC2;A0A384MDP4;A0A024RAQ1;Q9Y2T7;P16989	H0Y449	Y-box binding protein 1	YBX1	tr|H0Y449|H0Y449_HUMAN Y-box-binding protein 1 (Fragment) OS=Homo sapiens OX=9606 GN=YBX1 PE=1 SV=1;sp|P67809|YBOX1_HUMAN Y-box-binding protein 1 OS=Homo sapiens OX=9606 GN=YBX1 PE=1 SV=3;tr|A0JLU4|A0JLU4_HUMAN YBX1 protein (Fragment) OS=Homo sapiens OX=96	4	4	41.905	374	77.396	23.5	26942000
A0A2Z6ATB6;Q16643;B3KSQ7;D6R9W4;B7Z2Z0;D6R9Q9;D6RFI1	A0A2Z6ATB6	Drebrin A	DBN1	tr|A0A2Z6ATB6|A0A2Z6ATB6_HUMAN Drebrin A OS=Homo sapiens OX=9606 GN=DBN1 PE=2 SV=1;sp|Q16643|DREB_HUMAN Drebrin OS=Homo sapiens OX=9606 GN=DBN1 PE=1 SV=4;tr|B3KSQ7|B3KSQ7_HUMAN Drebrin 1, isoform CRA_d OS=Homo sapiens OX=9606 GN=DBN1 PE=2 SV=1;tr|D6R9W4|D6	6	6	76.309	695	75.874	14.5	26938000
B4DDX2;B2R7B5;Q07666;B4E043;A0A6Q8PGH5;B3KTS3;Q5VWX1	B4DDX2	cDNA FLJ54590, highly similar to KH domain-containing, RNA-binding, signaltransduction-associated protein 1		tr|B4DDX2|B4DDX2_HUMAN cDNA FLJ54590, highly similar to KH domain-containing, RNA-binding, signaltransduction-associated protein 1 OS=Homo sapiens OX=9606 PE=2 SV=1;tr|B2R7B5|B2R7B5_HUMAN cDNA, FLJ93365, highly similar to Homo sapiens KH domain containing,	3	3	46.459	423	19.133	7.6	26488000
Q13813;A0A0D9SGF6;B4DGT1	Q13813	Spectrin alpha chain, non-erythrocytic 1 (Alpha-II spectrin) (Fodrin alpha chain) (Spectrin, non-erythroid alpha subunit)	SPTAN1	sp|Q13813|SPTN1_HUMAN Spectrin alpha chain, non-erythrocytic 1 OS=Homo sapiens OX=9606 GN=SPTAN1 PE=1 SV=3;tr|A0A0D9SGF6|A0A0D9SGF6_HUMAN Spectrin alpha chain, non-erythrocytic 1 OS=Homo sapiens OX=9606 GN=SPTAN1 PE=1 SV=1;tr|B4DGT1|B4DGT1_HUMAN cDNA FLJ59	16	0	284.54	2472	323.31	8	25735000
A0A7P0P2U7;A0A7I2YQN9;Q6FI03;Q5U0Q1;Q32P45;A0A7I2V5M7;Q13283;A0A7I2YQU8;Q53HH4;A0A7I2V548;B7Z8K4;A0A7I2V651;A0A7I2V4D8;A0A7I2V2X7;A0A7I2V496;A0A7I2YQM1;A0A7I2V326;A0A7I2V2V1;Q6ZP53	A0A7P0P2U7	G3BP stress granule assembly factor 1	G3BP1	tr|A0A7P0P2U7|A0A7P0P2U7_HUMAN Ras GTPase-activating protein-binding protein 1 OS=Homo sapiens OX=9606 GN=G3BP1 PE=1 SV=1;tr|A0A7I2YQN9|A0A7I2YQN9_HUMAN Ras GTPase-activating protein-binding protein 1 OS=Homo sapiens OX=9606 GN=G3BP1 PE=1 SV=1;tr|Q6FI03|Q6	2	2	41.598	367	37.323	7.9	25480000
A8CDT9;A0A8J8YWI7;Q9Y4I1;A0A8I5KTF1;F8WE88;G3V394;Q59FF5;A0A8I5QKR9;A0A8I5KWE1;A0A8I5QKS7;A0A8I5KYM3;E7ERV5;B4E147;B5LY56;H0Y3R0;Q9UES3;O95318;Q9UES4;O95317;A0A8I5KUG0;A0A8I5KYS5;A0A8I5KRA4;Q9UES5;A0A8I5KXP8;A0A8I5KXW9;A0A8I5QJA8;A0A8I5KX10;A0A8I5KV14;A0A8I5QJE6;A0A8I5QJF6;A0A8I5KRS2;A0A8V8TM52;Q9ULV0;Q7Z7A5;B3KSA2;Q9NQX4;H0YM93;A0A8I5KXS5;A0A8I5KVK9;A0A8I5KQ70;B4DVH2;H0YMK3;B4E268;A0A024R269	A8CDT9	MYO5A variant protein	MYO5A	tr|A8CDT9|A8CDT9_HUMAN MYO5A variant protein OS=Homo sapiens OX=9606 PE=2 SV=1;tr|A0A8J8YWI7|A0A8J8YWI7_HUMAN Unconventional myosin-Va OS=Homo sapiens OX=9606 GN=MYO5A PE=1 SV=1;sp|Q9Y4I1|MYO5A_HUMAN Unconventional myosin-Va OS=Homo sapiens OX=9606 GN=MYO5	9	9	212.26	1828	240.35	6.2	25401000
A0A024R814;P18124;A8MUD9;O95036;C9JIJ5;C9JZ88	A0A024R814	Ribosomal protein L7, isoform CRA_a	RPL7	tr|A0A024R814|A0A024R814_HUMAN Ribosomal protein L7, isoform CRA_a OS=Homo sapiens OX=9606 GN=RPL7 PE=3 SV=1;sp|P18124|RL7_HUMAN 60S ribosomal protein L7 OS=Homo sapiens OX=9606 GN=RPL7 PE=1 SV=1;tr|A8MUD9|A8MUD9_HUMAN 60S ribosomal protein L7 OS=Homo sapi	5	5	30.438	259	51.755	16.2	25164000
F8VQY6;F8VRK7;G3V210;F8VU65;Q6NSF2;F8VWS0;Q53HW2;Q53HK9;A8K4Z4;A0A024RBS2;Q8NHW5;P05388;F8VS58;F8VPE8;F8VZS0;F8VWV4;F8VW21;B4E3D5	F8VQY6	Ribosomal protein lateral stalk subunit P0	RPLP0	tr|F8VQY6|F8VQY6_HUMAN 60S acidic ribosomal protein P0 OS=Homo sapiens OX=9606 GN=RPLP0 PE=1 SV=1;tr|F8VRK7|F8VRK7_HUMAN 60S acidic ribosomal protein P0 OS=Homo sapiens OX=9606 GN=RPLP0 PE=1 SV=1;tr|G3V210|G3V210_HUMAN 60S acidic ribosomal protein P0 OS=Ho	2	2	15.813	142	32.142	22.5	24536000
A0A024R2K4;Q9Y608;A0A1S5UZ17;C9JSU1;C9JJC9;C9JC17;C9J321;C9J0U5	A0A024R2K4	Leucine rich repeat (In FLII) interacting protein 2, isoform CRA_b	LRRFIP2	tr|A0A024R2K4|A0A024R2K4_HUMAN Leucine rich repeat (In FLII) interacting protein 2, isoform CRA_b OS=Homo sapiens OX=9606 GN=LRRFIP2 PE=3 SV=1;sp|Q9Y608|LRRF2_HUMAN Leucine-rich repeat flightless-interacting protein 2 OS=Homo sapiens OX=9606 GN=LRRFIP2 PE=	4	4	84.138	742	56.321	5.8	23929000
B2R4C1;P62899;Q76N53;B8ZZK4;H7C2W9;C9JU56;B7Z4E3;B7Z4C8	B2R4C1	60S ribosomal protein L31	RPL31	tr|B2R4C1|B2R4C1_HUMAN 60S ribosomal protein L31 OS=Homo sapiens OX=9606 PE=2 SV=1;sp|P62899|RL31_HUMAN 60S ribosomal protein L31 OS=Homo sapiens OX=9606 GN=RPL31 PE=1 SV=1;tr|Q76N53|Q76N53_HUMAN Ribosomal protein L31 (Fragment) OS=Homo sapiens OX=9606 PE=	2	2	14.495	125	18.725	15.2	23693000
A0A7I2V4I6;P22626;A0A7I2V4S4;A0A7I2V4N1;A0A024RA28;A0A7I2V3P1;A0A7I2V3P7;A0A7I2V323;A0A384NL58;A0A087WUI2;A0A7I2V4N0;I6L957;A0A7I2YQN4	A0A7I2V4I6	Heterogeneous nuclear ribonucleoproteins A2/B1	HNRNPA2B1	tr|A0A7I2V4I6|A0A7I2V4I6_HUMAN Heterogeneous nuclear ribonucleoproteins A2/B1 OS=Homo sapiens OX=9606 GN=HNRNPA2B1 PE=1 SV=1;sp|P22626|ROA2_HUMAN Heterogeneous nuclear ribonucleoproteins A2/B1 OS=Homo sapiens OX=9606 GN=HNRNPA2B1 PE=1 SV=2;tr|A0A7I2V4S4|A0	4	4	34.259	318	49.545	13.8	23612000
B8ZZZ7;A0A024R3V0;Q9NUQ6;F2Z2S1;C9JKE4;F8VZ02;F8VT91;C9JGM8;C9JW67;F8W6C2	B8ZZZ7	DNA polymerase-transactivated protein 6, isoform CRA_b (Spermatogenesis associated serine rich 2 like)	SPATS2L	tr|B8ZZZ7|B8ZZZ7_HUMAN DNA polymerase-transactivated protein 6, isoform CRA_b OS=Homo sapiens OX=9606 GN=SPATS2L PE=1 SV=1;tr|A0A024R3V0|A0A024R3V0_HUMAN DNA polymerase-transactivated protein 6, isoform CRA_a OS=Homo sapiens OX=9606 GN=DNAPTP6 PE=3 SV=1;sp	3	3	54.945	498	30.089	8.2	22753000
P62424;Q5T8U3;Q9BY74;Q5T8U2	P62424	Large ribosomal subunit protein eL8 (60S ribosomal protein L7a) (PLA-X polypeptide) (Surfeit locus protein 3)	RPL7A	sp|P62424|RL7A_HUMAN 60S ribosomal protein L7a OS=Homo sapiens OX=9606 GN=RPL7A PE=1 SV=2;tr|Q5T8U3|Q5T8U3_HUMAN 60S ribosomal protein L7a (Fragment) OS=Homo sapiens OX=9606 GN=RPL7A PE=1 SV=1	3	3	29.995	266	31.354	8.6	22557000
P16401	P16401	Histone H1.5 (Histone H1a) (Histone H1b) (Histone H1s-3)	H1-5	sp|P16401|H15_HUMAN Histone H1.5 OS=Homo sapiens OX=9606 GN=H1-5 PE=1 SV=3	3	3	22.58	226	25.645	10.6	22187000
A0A7T0LNT8;A0A5C2GLD4;A0A5C2FXQ4;A0A5C2GUY4;A0A5C2GU10;A0A5C2GK90;A0A5C2GK53;A0A5C2GAS1;A0A5C2G713;A0A5C2FX67;A0A5C2FWJ8;A0A5C2FWA6;A0A5C2FUD8;A0A7T0LNI2;A0A5C2G971;A0A5C2FXR0;A0A5C2GH63;A0A5C2GDQ1	A0A7T0LNT8	Immunglobulin kappa chain variable region		tr|A0A7T0LNT8|A0A7T0LNT8_HUMAN Immunglobulin kappa chain variable region (Fragment) OS=Homo sapiens OX=9606 PE=2 SV=1;tr|A0A5C2GLD4|A0A5C2GLD4_HUMAN IG c846_light_IGKV1-5_IGKJ1 (Fragment) OS=Homo sapiens OX=9606 PE=2 SV=1;tr|A0A5C2FXQ4|A0A5C2FXQ4_HUMAN IGL	1	1	11.588	106	6.4294	10.4	22183000
A3KPC7;A0A024RAS2;B2R5B6;B2R5B3;A4FTV9;A0A0U1RR32;A0A0U1RRH7;Q99878;Q96KK5;Q9BTM1;Q16777;Q6FI13;P20671;P0C0S8;H0YFX9;B4E0B3;Q08AJ9;A0A024R017;A0A3B3IS11;Q93077;Q8IUE6;Q7L7L0;P04908;Q96QV6;P16104;V9GZN0;A2RUA4;REV__H0Y672;REV__Q6N028;REV__E7EQ67;REV__Q6ZS45;REV__Q7Z5E6;REV__H7BY63;REV__H0YBA5;REV__A0A087X2A7;REV__Q6P9G8;REV__Q8NB25	A3KPC7	Histone H2A	HIST1H2AH	tr|A3KPC7|A3KPC7_HUMAN Histone H2A OS=Homo sapiens OX=9606 GN=HIST1H2AH PE=2 SV=1;tr|A0A024RAS2|A0A024RAS2_HUMAN Histone H2A OS=Homo sapiens OX=9606 GN=H2AFJ PE=1 SV=1;tr|B2R5B6|B2R5B6_HUMAN Histone H2A OS=Homo sapiens OX=9606 PE=2 SV=1;tr|B2R5B3|B2R5B3_HU	2	1	13.906	128	21.214	12.5	22170000
A0A087WTT1;E7EQV3;B4DZW4;H0YAR2;E7ERJ7;B4DQX0;A0A7I2YQ88;A0A024R9C1;P11940;A0A7I2V4N4;A0A7I2V649;A0A024R9E2;A0A7I2YQE4;B3KT93;A0A7I2YQ90;H0YAP2;Q2VIP3;Q5VX58;Q3ZCS4;Q9H361;H0YBN4;E5RGH3;E5RH24;E5RJB9;B1ANR1;H0YAS7;H0YB86;H0YAS6;A0A6I8PS38;H0YB75;A0A6I8PLA1;A0A6Q8JFT6;Q4VXU2;E5RHG7;H0YEQ8;H0YAW6;H0YCC8;A0A7I2V4V6	A0A087WTT1	Polyadenylate-binding protein (PABP)	PABPC1	tr|A0A087WTT1|A0A087WTT1_HUMAN Polyadenylate-binding protein OS=Homo sapiens OX=9606 GN=PABPC1 PE=1 SV=2;tr|E7EQV3|E7EQV3_HUMAN Polyadenylate-binding protein OS=Homo sapiens OX=9606 GN=PABPC1 PE=1 SV=1;tr|B4DZW4|B4DZW4_HUMAN Polyadenylate-binding protein O	6	4	65.24	588	124.61	11.4	22162000
Q6NZ55;A8K4C8;P26373;J3QSB4;O60250;J3KS98	Q6NZ55	60S ribosomal protein L13	RPL13	tr|Q6NZ55|Q6NZ55_HUMAN 60S ribosomal protein L13 OS=Homo sapiens OX=9606 GN=RPL13 PE=1 SV=1;tr|A8K4C8|A8K4C8_HUMAN 60S ribosomal protein L13 OS=Homo sapiens OX=9606 GN=RPL13 PE=2 SV=1;sp|P26373|RL13_HUMAN 60S ribosomal protein L13 OS=Homo sapiens OX=9606 G	2	2	24.265	211	54.902	9.5	21588000
P38159;H0Y6E7;H3BT71;B4E352;Q2VIN3;Q96E39;H3BR27;A0A1B0GUK8;B3KRG5;H3BUY5;H3BNC1;A8K8A6;O75526;Q8N7X1	P38159	RNA-binding motif protein, X chromosome (Glycoprotein p43) (Heterogeneous nuclear ribonucleoprotein G) (hnRNP G) [Cleaved into: RNA-binding motif protein, X chromosome, N-terminally processed]	RBMX	sp|P38159|RBMX_HUMAN RNA-binding motif protein, X chromosome OS=Homo sapiens OX=9606 GN=RBMX PE=1 SV=3;tr|H0Y6E7|H0Y6E7_HUMAN RNA-binding motif protein, X chromosome (Fragment) OS=Homo sapiens OX=9606 GN=RBMX PE=1 SV=2;tr|H3BT71|H3BT71_HUMAN RNA-binding mo	4	4	42.331	391	37.495	12.3	21469000
Q96HS1;F5GXG4	Q96HS1	Serine/threonine-protein phosphatase PGAM5, mitochondrial (EC 3.1.3.16) (Bcl-XL-binding protein v68) (Phosphoglycerate mutase family member 5)	PGAM5	sp|Q96HS1|PGAM5_HUMAN Serine/threonine-protein phosphatase PGAM5, mitochondrial OS=Homo sapiens OX=9606 GN=PGAM5 PE=1 SV=2;tr|F5GXG4|F5GXG4_HUMAN Serine/threonine-protein phosphatase PGAM5, mitochondrial OS=Homo sapiens OX=9606 GN=PGAM5 PE=1 SV=1	2	2	32.004	289	31.727	7.6	21071000
P37108;H0YLW0;H0YLA2	P37108	Signal recognition particle 14 kDa protein (SRP14) (18 kDa Alu RNA-binding protein)	SRP14	sp|P37108|SRP14_HUMAN Signal recognition particle 14 kDa protein OS=Homo sapiens OX=9606 GN=SRP14 PE=1 SV=2;tr|H0YLW0|H0YLW0_HUMAN Signal recognition particle 14 kDa protein OS=Homo sapiens OX=9606 GN=SRP14 PE=1 SV=1;tr|H0YLA2|H0YLA2_HUMAN Signal recogniti	2	2	14.57	136	23.286	30.9	20538000
Q59GY2;P36578;B4DFI6;H3BM89;B4DMJ6;Q53G74;B4DMJ2;H3BU31;B4DP82;H3BTP7	Q59GY2	60S ribosomal protein L4	RPL4	tr|Q59GY2|Q59GY2_HUMAN 60S ribosomal protein L4 (Fragment) OS=Homo sapiens OX=9606 PE=2 SV=1;sp|P36578|RL4_HUMAN 60S ribosomal protein L4 OS=Homo sapiens OX=9606 GN=RPL4 PE=1 SV=5;tr|B4DFI6|B4DFI6_HUMAN 60S ribosomal protein L4 OS=Homo sapiens OX=9606 PE=2	5	5	48.995	441	54.036	13.4	19992000
Q96DV6;A2A3R6;P62753;A2A3R7;A2A3R5;Q9BZU1	Q96DV6	40S ribosomal protein S6	RPS6	tr|Q96DV6|Q96DV6_HUMAN 40S ribosomal protein S6 OS=Homo sapiens OX=9606 GN=RPS6 PE=2 SV=1;tr|A2A3R6|A2A3R6_HUMAN 40S ribosomal protein S6 OS=Homo sapiens OX=9606 GN=RPS6 PE=2 SV=1;sp|P62753|RS6_HUMAN 40S ribosomal protein S6 OS=Homo sapiens OX=9606 GN=RPS6	2	2	28.708	249	38.205	8	19814000
A0A3B3ISC6;A0A3B3IT15;A0A3B3IS84;P53621;A0A3B3IU89;A0A3B3ISK1;A0A3B3ITV3;A0A3B3IU78;A0A3B3ITI7	A0A3B3ISC6	COPI coat complex subunit alpha	COPA	tr|A0A3B3ISC6|A0A3B3ISC6_HUMAN Coatomer subunit alpha (Fragment) OS=Homo sapiens OX=9606 GN=COPA PE=1 SV=1;tr|A0A3B3IT15|A0A3B3IT15_HUMAN Coatomer subunit alpha OS=Homo sapiens OX=9606 GN=COPA PE=1 SV=1;tr|A0A3B3IS84|A0A3B3IS84_HUMAN Coatomer subunit alpha	5	5	114.87	1024	45.08	6.1	19799000
A0A2R8Y6P7;A0A087WTT6;A0A2R8Y851;P62273	A0A2R8Y6P7	40S ribosomal protein S29	RPS29	tr|A0A2R8Y6P7|A0A2R8Y6P7_HUMAN 40S ribosomal protein S29 (Fragment) OS=Homo sapiens OX=9606 GN=RPS29 PE=1 SV=1;tr|A0A087WTT6|A0A087WTT6_HUMAN 40S ribosomal protein S29 OS=Homo sapiens OX=9606 GN=RPS29 PE=1 SV=1;tr|A0A2R8Y851|A0A2R8Y851_HUMAN 40S ribosomal	1	1	5.7467	48	20.324	14.6	19404000
Q5VVC8;Q08ES8;Q5VVD0;P62913	Q5VVC8	60S ribosomal protein L11	RPL11	tr|Q5VVC8|Q5VVC8_HUMAN 60S ribosomal protein L11 OS=Homo sapiens OX=9606 GN=RPL11 PE=1 SV=2;tr|Q08ES8|Q08ES8_HUMAN 60S ribosomal protein L11 OS=Homo sapiens OX=9606 PE=2 SV=1;tr|Q5VVD0|Q5VVD0_HUMAN 60S ribosomal protein L11 OS=Homo sapiens OX=9606 GN=RPL11	2	2	19.024	167	18.362	12.6	19225000
M0R117;B4DM74;Q02543;Q32XH3;M0R0P7;M0R3D6;B4DM94;M0R1A7;B4DUV3;Q53HD3;B2R4C0	M0R117	60S ribosomal protein L18a	RPL18A	tr|M0R117|M0R117_HUMAN 60S ribosomal protein L18a OS=Homo sapiens OX=9606 GN=RPL18A PE=1 SV=1;tr|B4DM74|B4DM74_HUMAN 60S ribosomal protein L18a OS=Homo sapiens OX=9606 PE=2 SV=1;sp|Q02543|RL18A_HUMAN 60S ribosomal protein L18a OS=Homo sapiens OX=9606 GN=RP	1	1	18.079	154	19.455	8.4	17583000
A0A7I2V349;A0A7I2V506;A0A7I2V2U7;A0A7I2V5M5;A0A7I2V428;C9JLB1;A0A7I2V3F3;H7BY16;P19338;Q9BQ02;B3KM80;Q6ZS99;A0A7I2V699;B3KTP9;A0A7I2V2S8	A0A7I2V349	Nucleolin	NCL	tr|A0A7I2V349|A0A7I2V349_HUMAN Nucleolin OS=Homo sapiens OX=9606 GN=NCL PE=1 SV=1;tr|A0A7I2V506|A0A7I2V506_HUMAN Nucleolin OS=Homo sapiens OX=9606 GN=NCL PE=1 SV=1;tr|A0A7I2V2U7|A0A7I2V2U7_HUMAN Nucleolin OS=Homo sapiens OX=9606 GN=NCL PE=1 SV=1;tr|A0A7I2V	4	4	65.218	595	23.088	6.1	17550000
A0A0J9YWL0;Q9Y4K1;B3KPT0;B3KWJ0;A0A494C1M5	A0A0J9YWL0	Crystallin beta-gamma domain containing 1	CRYBG1	tr|A0A0J9YWL0|A0A0J9YWL0_HUMAN Beta/gamma crystallin domain-containing protein 1 OS=Homo sapiens OX=9606 GN=CRYBG1 PE=1 SV=1;sp|Q9Y4K1|CRBG1_HUMAN Beta/gamma crystallin domain-containing protein 1 OS=Homo sapiens OX=9606 GN=CRYBG1 PE=1 SV=3;tr|B3KPT0|B3KPT	4	4	231.71	2131	41.986	3.2	16721000
A0A024R8P8;P63173	A0A024R8P8	60S ribosomal protein L38	RPL38	tr|A0A024R8P8|A0A024R8P8_HUMAN 60S ribosomal protein L38 OS=Homo sapiens OX=9606 GN=RPL38 PE=3 SV=1;sp|P63173|RL38_HUMAN 60S ribosomal protein L38 OS=Homo sapiens OX=9606 GN=RPL38 PE=1 SV=2	1	1	8.2178	70	6.172	14.3	16483000
E9PCY7;A0A384MEJ3;G8JLB6;P31943;D6RIU0;D6RBM0;E5RGH4;E7EQJ0;D6RAM1;E5RGV0;D6R9T0;D6RFM3;D6RIT2;D6RDU3;D6RJ04;D6RIH9;H0YB39;A0A384MDT2;P55795;H0YAQ2;B4DP51;E7EN40;H0YBG7;Q68DG4;H0YBD7;B4DKS8;B4DFK9;D6RF17;D6RDL0;B4DP00	E9PCY7	Heterogeneous nuclear ribonucleoprotein H1	HNRNPH1	tr|E9PCY7|E9PCY7_HUMAN Heterogeneous nuclear ribonucleoprotein H OS=Homo sapiens OX=9606 GN=HNRNPH1 PE=1 SV=1;tr|A0A384MEJ3|A0A384MEJ3_HUMAN Epididymis secretory sperm binding protein OS=Homo sapiens OX=9606 PE=2 SV=1;tr|G8JLB6|G8JLB6_HUMAN Heterogeneous n	1	1	47.087	429	73.485	4	15920000
Q59GE4;P46783;Q9NQ39;F6U211;A0A2R8Y7H1;S4R435;A0A2R8YFH6;A0A1W2PQS6;Q14489;A0A2R8Y6L3	Q59GE4	Ribosomal protein S10 variant	RPS10	tr|Q59GE4|Q59GE4_HUMAN Ribosomal protein S10 variant (Fragment) OS=Homo sapiens OX=9606 PE=3 SV=1;sp|P46783|RS10_HUMAN 40S ribosomal protein S10 OS=Homo sapiens OX=9606 GN=RPS10 PE=1 SV=1;sp|Q9NQ39|RS10L_HUMAN Putative 40S ribosomal protein S10-like OS=Hom	2	2	19.86	174	43.226	9.2	15898000
Q13242;A8K3M9;H0YIB4;S4R3G0;B4DFT9	Q13242	Serine/arginine-rich splicing factor 9 (Pre-mRNA-splicing factor SRp30C) (Splicing factor, arginine/serine-rich 9)	SRSF9	sp|Q13242|SRSF9_HUMAN Serine/arginine-rich splicing factor 9 OS=Homo sapiens OX=9606 GN=SRSF9 PE=1 SV=1;tr|A8K3M9|A8K3M9_HUMAN cDNA FLJ76387, highly similar to Homo sapiens splicing factor, arginine/serine-rich 9 (SFRS9), mRNA OS=Homo sapiens OX=9606 PE=2	3	3	25.542	221	35.818	14.5	15668000
O00425;F8WD15	O00425	Insulin-like growth factor 2 mRNA-binding protein 3 (IGF2 mRNA-binding protein 3) (IMP-3) (IGF-II mRNA-binding protein 3) (KH domain-containing protein overexpressed in cancer) (hKOC) (VICKZ family member 3)	IGF2BP3	sp|O00425|IF2B3_HUMAN Insulin-like growth factor 2 mRNA-binding protein 3 OS=Homo sapiens OX=9606 GN=IGF2BP3 PE=1 SV=2	4	3	63.704	579	118.35	10.2	15474000
A4D1N4;C9JRZ6;F8WAR4;Q9NX63;B7Z1X9;A0A286YEX5	A4D1N4	Coiled-coil-helix-coiled-coil-helix domain containing 3 (Coiled-coil-helix-coiled-coil-helix domain containing 3, isoform CRA_d)	CHCHD3	tr|A4D1N4|A4D1N4_HUMAN Coiled-coil-helix-coiled-coil-helix domain containing 3 OS=Homo sapiens OX=9606 GN=CHCHD3 PE=4 SV=1;tr|C9JRZ6|C9JRZ6_HUMAN MICOS complex subunit MIC19 OS=Homo sapiens OX=9606 GN=CHCHD3 PE=1 SV=2;tr|F8WAR4|F8WAR4_HUMAN MICOS complex s	4	4	26.152	227	42.698	15.4	15100000
A0A140VJQ2;A0A0S2Z4G7;A4ZU86;A0A0S2Z491;A0A7I2V5S2;A0A7I2YQC0;P06748;E5RGW4;A0A7I2V3G5;A0A7I2V579;A0A7I2V4G8;A0A7I2V433;A0A7I2V2X9;A0A7I2V3U2;A0A024R3V9;Q9NX34;A0A7I2V5J8;Q9BTI9;E5RI98	A0A140VJQ2	Testicular tissue protein Li 128	NPM1	tr|A0A140VJQ2|A0A140VJQ2_HUMAN Testicular tissue protein Li 128 OS=Homo sapiens OX=9606 PE=2 SV=1;tr|A0A0S2Z4G7|A0A0S2Z4G7_HUMAN Nucleophosmin (Fragment) OS=Homo sapiens OX=9606 GN=NPM1 PE=2 SV=1;tr|A4ZU86|A4ZU86_HUMAN Nucleophosmin OS=Homo sapiens OX=9606	2	2	28.4	259	17.002	8.5	14820000
A0A3B3ITZ9;Q9Y2W1;Q7Z5U1;Q05D20;Q6P0P7;Q6PJV4	A0A3B3ITZ9	Thyroid hormone receptor associated protein 3	THRAP3	tr|A0A3B3ITZ9|A0A3B3ITZ9_HUMAN Thyroid hormone receptor-associated protein 3 OS=Homo sapiens OX=9606 GN=THRAP3 PE=1 SV=1;sp|Q9Y2W1|TR150_HUMAN Thyroid hormone receptor-associated protein 3 OS=Homo sapiens OX=9606 GN=THRAP3 PE=1 SV=2;tr|Q7Z5U1|Q7Z5U1_HUMAN	7	7	103.52	910	60.715	8.6	14487000
A0A5C2GWS7;A0A5C2H0D6;A0A5C2GWQ7;A0A5C2GW62;A0A5C2GK64;A0A5C2GIV3;A0A5C2GIC1;A0A5C2GHG3;A0A5C2G8Z6;A0A5C2G745;A0A5C2G727;A0A5C2G3Y6;A0A5C2GTY0;A0A5C2GMT6;A0A5C2FXH3;A0A5C2GRN5;A0A5C2G7Y8;P0DP09;A0A0B4J2D9	A0A5C2GWS7	IG c158_light_IGKV1D-13_IGKJ1 (IG c76_light_IGKV1D-13_IGKJ1)		tr|A0A5C2GWS7|A0A5C2GWS7_HUMAN IG c158_light_IGKV1D-13_IGKJ1 (Fragment) OS=Homo sapiens OX=9606 PE=2 SV=1;tr|A0A5C2H0D6|A0A5C2H0D6_HUMAN IG c1408_light_IGKV1D-13_IGKJ2 (Fragment) OS=Homo sapiens OX=9606 PE=2 SV=1;tr|A0A5C2GWQ7|A0A5C2GWQ7_HUMAN IG c1373_lig	1	1	11.118	104	6.7129	15.4	14481000
A0A024RB31;A0A8Q3SIC5;P14649;B4E368;A0A8Q3SIF0;F8W1I5;A0A8Q3SI90	A0A024RB31	Myosin, light polypeptide 6B, alkali, smooth muscle and non-muscle, isoform CRA_a	MYL6B	tr|A0A024RB31|A0A024RB31_HUMAN Myosin, light polypeptide 6B, alkali, smooth muscle and non-muscle, isoform CRA_a OS=Homo sapiens OX=9606 GN=MYL6B PE=4 SV=1;tr|A0A8Q3SIC5|A0A8Q3SIC5_HUMAN Myosin light chain 6B OS=Homo sapiens OX=9606 GN=MYL6B PE=1 SV=1;sp|P	3	1	22.764	208	25.611	16.3	14250000
A0A024RAI1;P61158;B4DT29;B4DXW1;Q59FV6;B4DTI0;B4E1U3;F8WEW2;F8WE84;F8WDR7;B3KM55;Q59GD5;B7Z9W3;Q9P1U1	A0A024RAI1	ARP3 actin-related protein 3 homolog (Yeast), isoform CRA_a	ACTR3	tr|A0A024RAI1|A0A024RAI1_HUMAN Actin-related protein 3 OS=Homo sapiens OX=9606 GN=ACTR3 PE=3 SV=1;sp|P61158|ARP3_HUMAN Actin-related protein 3 OS=Homo sapiens OX=9606 GN=ACTR3 PE=1 SV=3;tr|B4DT29|B4DT29_HUMAN Actin-related protein 3 OS=Homo sapiens OX=9606	1	1	47.371	418	66.935	3.3	13987000
A0A024RCA7;P05387;H0YDD8	A0A024RCA7	60S acidic ribosomal protein P2	RPLP2	tr|A0A024RCA7|A0A024RCA7_HUMAN 60S acidic ribosomal protein P2 OS=Homo sapiens OX=9606 GN=RPLP2 PE=3 SV=1;sp|P05387|RLA2_HUMAN 60S acidic ribosomal protein P2 OS=Homo sapiens OX=9606 GN=RPLP2 PE=1 SV=1;tr|H0YDD8|H0YDD8_HUMAN 60S acidic ribosomal protein P2	2	2	11.665	115	29.836	17.4	13948000
H0YEN5;Q8J014;E9PQD7;Q3KQT6;P15880;Q9BSW5;Q8N5L9;Q6IPX5;O60249;I3L404;E9PM36;E9PMM9;A4D0Y7	H0YEN5	40S ribosomal protein S2	RPS2	tr|H0YEN5|H0YEN5_HUMAN 40S ribosomal protein S2 (Fragment) OS=Homo sapiens OX=9606 GN=RPS2 PE=1 SV=1;tr|Q8J014|Q8J014_HUMAN 40S ribosomal protein S2 OS=Homo sapiens OX=9606 GN=rps2 PE=2 SV=1;tr|E9PQD7|E9PQD7_HUMAN 40S ribosomal protein S2 OS=Homo sapiens O	2	2	21.154	195	23.778	9.2	13880000
S4R456;K7EM56;A0A0B4J2B4;K7EJ78;S4R417;K7EQJ5;K7ELC2;P62841	S4R456	40S ribosomal protein S15	RPS15	tr|S4R456|S4R456_HUMAN 40S ribosomal protein S15 (Fragment) OS=Homo sapiens OX=9606 GN=RPS15 PE=1 SV=1;tr|K7EM56|K7EM56_HUMAN 40S ribosomal protein S15 OS=Homo sapiens OX=9606 GN=RPS15 PE=1 SV=2;tr|A0A0B4J2B4|A0A0B4J2B4_HUMAN 40S ribosomal protein S15 OS=H	1	1	8.0266	68	13.148	17.6	13556000
A0A8I5KS01;X5DQX7;Q06787;A0A8I5KTT6;Q59GC1;A0A087WXI3;A0A087WVL8;W5ZQ92;A0A8I5KTZ9;A0A087WY29;R9WQY1;A0A8I5KT56;A8MQB8;A0A8I5KZ21;G3V0J0;X5D907;B4DFH8;R9WPL0;A0A8I5KUC2;R9WNI0;A0A8I5KWH0;B4DZ17;A0A8I5KYA7;A0A0K0MJ24;Q8IXW7	A0A8I5KS01	Fragile X messenger ribonucleoprotein 1	FMR1	tr|A0A8I5KS01|A0A8I5KS01_HUMAN Fragile X messenger ribonucleoprotein 1 OS=Homo sapiens OX=9606 GN=FMR1 PE=1 SV=1;tr|X5DQX7|X5DQX7_HUMAN Fragile X mental retardation 1 isoform A (Fragment) OS=Homo sapiens OX=9606 GN=FMR1 PE=2 SV=1;sp|Q06787|FMR1_HUMAN Fragi	5	4	67.816	599	26.271	8.2	13141000
A0A8V8TQ71;V9HW04;P62140;H0Y3Y6;B7ZB67;B4DJ75;A0A8V8TRH9;B4E163;A0A7I2V4F7;A0A140VJS9;B3KXM2;P62136;C9JP48;C4TNW5;A0A8V8TR83;C9J9S3;E9PMD7	A0A8V8TQ71	Serine/threonine-protein phosphatase (EC 3.1.3.16)	PPP1CB	tr|A0A8V8TQ71|A0A8V8TQ71_HUMAN Serine/threonine-protein phosphatase PP1-beta catalytic subunit OS=Homo sapiens OX=9606 GN=PPP1CB PE=4 SV=1;tr|V9HW04|V9HW04_HUMAN Serine/threonine-protein phosphatase OS=Homo sapiens OX=9606 GN=HEL-S-80p PE=2 SV=1;sp|P62140|	2	1	35.9	316	56.778	6	13073000
Q14315;Q59H94;B3KM41;A4D1J9	Q14315	Filamin-C (FLN-C) (FLNc) (ABP-280-like protein) (ABP-L) (Actin-binding-like protein) (Filamin-2) (Gamma-filamin)	FLNC	sp|Q14315|FLNC_HUMAN Filamin-C OS=Homo sapiens OX=9606 GN=FLNC PE=1 SV=3	10	7	291.02	2725	142.45	5.1	12967000
A0A024QZ77;Q96C19;H0Y4Y4;Q53SA2;Q7Z2R5;B4DEE0;A0A024R493;Q59EU6;Q9BUP0;C9JTV4;Q8WYH2	A0A024QZ77	EF-hand domain family, member D2, isoform CRA_a (Testicular tissue protein Li 62)	EFHD2	tr|A0A024QZ77|A0A024QZ77_HUMAN EF-hand domain family, member D2, isoform CRA_a OS=Homo sapiens OX=9606 GN=EFHD2 PE=2 SV=1;sp|Q96C19|EFHD2_HUMAN EF-hand domain-containing protein D2 OS=Homo sapiens OX=9606 GN=EFHD2 PE=1 SV=1	3	3	26.697	240	81.12	15.4	12769000
Q53HJ6;M0QXB4;O14579;M0R061;Q7Z4Z1	Q53HJ6	Coatomer subunit epsilon (Epsilon-coat protein)	COPE	tr|Q53HJ6|Q53HJ6_HUMAN Coatomer subunit epsilon (Fragment) OS=Homo sapiens OX=9606 PE=2 SV=1;tr|M0QXB4|M0QXB4_HUMAN Coatomer subunit epsilon OS=Homo sapiens OX=9606 GN=COPE PE=1 SV=1;sp|O14579|COPE_HUMAN Coatomer subunit epsilon OS=Homo sapiens OX=9606 GN=	2	2	34.528	308	19.223	10.1	12641000
A0A0A0MRM8;A0A1Y0BRN0;A0A1Y0BRN3;A0A590UJ40;Q9UM54;A0A0D9SGC1;A0A590UK22;A0A590UKB0;A0A590UJ75;A0A590UK71;A0A5F9ZI03;A0A590UJY4;A0A590UK86;Q5JVM0;Q14784;A0A590UJW9	A0A0A0MRM8	Unconventional myosin-VI (Unconventional myosin-6)	MYO6	tr|A0A0A0MRM8|A0A0A0MRM8_HUMAN Unconventional myosin-VI OS=Homo sapiens OX=9606 GN=MYO6 PE=1 SV=1;tr|A0A1Y0BRN0|A0A1Y0BRN0_HUMAN Unconventional myosin-VI OS=Homo sapiens OX=9606 GN=Myo6-008 PE=2 SV=1;tr|A0A1Y0BRN3|A0A1Y0BRN3_HUMAN Unconventional myosin-VI	2	2	145.01	1253	107.57	2.6	12195000
P16403;Q4VB24;B2R984;A3R0T8;A3R0T7;P10412;P16402;A1L407;P22492;Q02539	P16403	Histone H1.2 (Histone H1c) (Histone H1d) (Histone H1s-1)	H1-2	sp|P16403|H12_HUMAN Histone H1.2 OS=Homo sapiens OX=9606 GN=H1-2 PE=1 SV=2;tr|Q4VB24|Q4VB24_HUMAN Histone cluster 1, H1e OS=Homo sapiens OX=9606 GN=HIST1H1E PE=2 SV=1;tr|B2R984|B2R984_HUMAN cDNA, FLJ94268, highly similar to Homo sapiens histone 1, H1e (HIS	3	3	21.364	213	36.514	15.5	11841000
H0YMD0;H0YMU9;H0YM50;H0YN42;V9HW65;A0A024R5Z7;H0YMW4;P07355;H0YMM1;A0A7I2V4P4;H0YNP5;H0YKS4;H0YNB8;B4DNH8;H0YNA0;H0YKZ7;H0YLV6;H0YMT9;H0YKX9;H0YN28;B3KRQ1;H0YL33;A6NMY6;H0YLE2;H0YKV8;H0YKL9	H0YMD0	Annexin	ANXA2	tr|H0YMD0|H0YMD0_HUMAN Annexin (Fragment) OS=Homo sapiens OX=9606 GN=ANXA2 PE=1 SV=1;tr|H0YMU9|H0YMU9_HUMAN Annexin OS=Homo sapiens OX=9606 GN=ANXA2 PE=1 SV=1;tr|H0YM50|H0YM50_HUMAN Annexin (Fragment) OS=Homo sapiens OX=9606 GN=ANXA2 PE=1 SV=1;tr|H0YN42|H0	4	4	25.341	227	45.111	20.7	11571000
A7MD96;B3KXB8;Q8N3V7	A7MD96	SYNPO protein	SYNPO	tr|A7MD96|A7MD96_HUMAN SYNPO protein (Fragment) OS=Homo sapiens OX=9606 GN=SYNPO PE=2 SV=1;tr|B3KXB8|B3KXB8_HUMAN cDNA FLJ45106 fis, clone BRAWH3033293, highly similar to Synaptopodin OS=Homo sapiens OX=9606 PE=2 SV=1;sp|Q8N3V7|SYNPO_HUMAN Synaptopodin OS=	4	4	94.71	887	161.64	6.4	11539000
A0A1X7SBZ2;A0A5H1ZRQ2;Q59F66;Q92841;B4DZQ7;A0A0U1RQJ0;Q9UQL5	A0A1X7SBZ2	RNA helicase (EC 3.6.4.13)	DDX17	tr|A0A1X7SBZ2|A0A1X7SBZ2_HUMAN RNA helicase OS=Homo sapiens OX=9606 GN=DDX17 PE=1 SV=1;tr|A0A5H1ZRQ2|A0A5H1ZRQ2_HUMAN RNA helicase OS=Homo sapiens OX=9606 GN=DDX17 PE=1 SV=2;tr|Q59F66|Q59F66_HUMAN RNA helicase (Fragment) OS=Homo sapiens OX=9606 PE=2 SV=1;s	6	3	80.253	729	77.299	10.2	11509000
A0A024R5H0;O75531;B2R4V4	A0A024R5H0	Barrier to autointegration factor 1, isoform CRA_a	BANF1	tr|A0A024R5H0|A0A024R5H0_HUMAN Barrier to autointegration factor 1, isoform CRA_a OS=Homo sapiens OX=9606 GN=BANF1 PE=4 SV=1;sp|O75531|BAF_HUMAN Barrier-to-autointegration factor OS=Homo sapiens OX=9606 GN=BANF1 PE=1 SV=1;tr|B2R4V4|B2R4V4_HUMAN cDNA, FLJ92	1	1	10.058	89	13.568	7.9	11293000
Q08211;Q58F26;Q6PJK6;B3KU66	Q08211	ATP-dependent RNA helicase A (EC 3.6.4.13) (DEAH box protein 9) (DExH-box helicase 9) (Leukophysin) (LKP) (Nuclear DNA helicase II) (NDH II) (RNA helicase A)	DHX9	sp|Q08211|DHX9_HUMAN ATP-dependent RNA helicase A OS=Homo sapiens OX=9606 GN=DHX9 PE=1 SV=4;tr|Q58F26|Q58F26_HUMAN RNA helicase (Fragment) OS=Homo sapiens OX=9606 GN=DHX9 PE=2 SV=1;tr|Q6PJK6|Q6PJK6_HUMAN RNA helicase (Fragment) OS=Homo sapiens OX=9606 GN=D	2	2	140.96	1270	54.438	2	11170000
H0YN88;A0A075B716;H3BNC9;P08708;H0YN73	H0YN88	40S ribosomal protein S17	RPS17	tr|H0YN88|H0YN88_HUMAN 40S ribosomal protein S17 OS=Homo sapiens OX=9606 GN=RPS17 PE=1 SV=1;tr|A0A075B716|A0A075B716_HUMAN 40S ribosomal protein S17 OS=Homo sapiens OX=9606 GN=RPS17 PE=1 SV=1;tr|H3BNC9|H3BNC9_HUMAN 40S ribosomal protein S17 OS=Homo sapiens	2	2	15.919	136	23.138	25	10953000
P17096;B4DWA0;A0A024RCT9;Q6ZP45	P17096	High mobility group protein HMG-I/HMG-Y (HMG-I(Y)) (High mobility group AT-hook protein 1) (High mobility group protein A1) (High mobility group protein R)	HMGA1	sp|P17096|HMGA1_HUMAN High mobility group protein HMG-I/HMG-Y OS=Homo sapiens OX=9606 GN=HMGA1 PE=1 SV=3;tr|B4DWA0|B4DWA0_HUMAN cDNA FLJ54188, moderately similar to High mobility group protein HMG-I/HMG-Y OS=Homo sapiens OX=9606 PE=2 SV=1;tr|A0A024RCT9|A0A	2	1	11.676	107	37.609	31.8	10883000
E9PLA9;G3V153;B3KXU8;Q14444;B4DSF8	E9PLA9	Cell cycle associated protein 1	CAPRIN1	tr|E9PLA9|E9PLA9_HUMAN Caprin-1 (Fragment) OS=Homo sapiens OX=9606 GN=CAPRIN1 PE=1 SV=1;tr|G3V153|G3V153_HUMAN Caprin-1 OS=Homo sapiens OX=9606 GN=CAPRIN1 PE=1 SV=1;tr|B3KXU8|B3KXU8_HUMAN cDNA FLJ46087 fis, clone TESTI2009497, highly similar to GPI-anchore	2	2	20.236	186	39.356	12.4	10782000
Q53FC7;B3KSM6;B2R6X5;A0A384NKX5;P17066;B4DNX1;P48741;B4DNV4;B4DHP5	Q53FC7	Heat shock 70kDa protein 6 (HSP70B') variant		tr|Q53FC7|Q53FC7_HUMAN Heat shock 70kDa protein 6 (HSP70B) variant (Fragment) OS=Homo sapiens OX=9606 PE=1 SV=1;tr|B3KSM6|B3KSM6_HUMAN cDNA FLJ36606 fis, clone TRACH2015654, highly similar to HEAT SHOCK 70 kDa PROTEIN 6 OS=Homo sapiens OX=9606 PE=2 SV=1;t	3	1	71.003	643	10.705	4.8	10779000
G3V279;A0A024R6D4;P84090	G3V279	Enhancer of rudimentary homolog	ERH	tr|G3V279|G3V279_HUMAN Enhancer of rudimentary homolog OS=Homo sapiens OX=9606 GN=ERH PE=1 SV=1;tr|A0A024R6D4|A0A024R6D4_HUMAN Enhancer of rudimentary homolog OS=Homo sapiens OX=9606 GN=ERH PE=3 SV=1;sp|P84090|ERH_HUMAN Enhancer of rudimentary homolog OS=H	1	1	8.2033	71	35.323	23.9	10444000
Q75MH1;A0A024RB14;P62854;Q76N57;Q5JNZ5	Q75MH1	40S ribosomal protein S26	RPS26	tr|Q75MH1|Q75MH1_HUMAN 40S ribosomal protein S26 OS=Homo sapiens OX=9606 GN=RPS26 PE=3 SV=1;tr|A0A024RB14|A0A024RB14_HUMAN 40S ribosomal protein S26 OS=Homo sapiens OX=9606 GN=RPS26 PE=3 SV=1;sp|P62854|RS26_HUMAN 40S ribosomal protein S26 OS=Homo sapiens O	2	2	12.985	115	13.64	20.9	10370000
Q59H57;B4DR70;A8K4H1;Q8TBR3;Q6IBQ5;H3BPE7;Q13344;P35637;Q70T18	Q59H57	Fusion (Involved in t(12;16) in malignant liposarcoma) isoform a variant		tr|Q59H57|Q59H57_HUMAN Fusion (Involved in t(12;16) in malignant liposarcoma) isoform a variant (Fragment) OS=Homo sapiens OX=9606 PE=2 SV=1;tr|B4DR70|B4DR70_HUMAN cDNA FLJ58049, highly similar to RNA-binding protein FUS OS=Homo sapiens OX=9606 PE=2 SV=1;t	2	1	31.994	300	18.047	8.7	9997800
D6W5C0;B2ZZ89;Q01082;A0A087WUZ3;K9MS24;B4DIF8;F8W6C1;A0A087WYQ1;O15020	D6W5C0	Spectrin beta chain	SPTBN1	tr|D6W5C0|D6W5C0_HUMAN Spectrin beta chain OS=Homo sapiens OX=9606 GN=SPTBN1 PE=3 SV=1;tr|B2ZZ89|B2ZZ89_HUMAN Spectrin beta chain OS=Homo sapiens OX=9606 GN=SPTBN1 PE=2 SV=1;sp|Q01082|SPTB2_HUMAN Spectrin beta chain, non-erythrocytic 1 OS=Homo sapiens OX=9	9	9	264.44	2278	323.31	4.8	9583700
J3QRI7;J3QQQ9;J3QQV1;E5RIT6;J3QRC4;Q6IBH6;Q9UNX3;P61254;A0A024RBF6;E5RHH1;J3KSS0	J3QRI7	Ribosomal protein L26	RPL26	tr|J3QRI7|J3QRI7_HUMAN 60S ribosomal protein L26 (Fragment) OS=Homo sapiens OX=9606 GN=RPL26 PE=3 SV=1;tr|J3QQQ9|J3QQQ9_HUMAN KOW domain-containing protein OS=Homo sapiens OX=9606 PE=3 SV=1;tr|J3QQV1|J3QQV1_HUMAN 60S ribosomal protein L26 OS=Homo sapiens O	3	3	12.63	107	17.263	15.9	9580800
Q8N6N5;Q8IZ29;Q8IWP6;P68371;B3KML9;P04350;B4DJ43;B4DE77;Q3ZCM7;M0R2D3;B4DFH6;M0R0X0;M0QY85;M0QY37;M0QX14;M0R042;M0QZL7;M0QYM7;M0R278;B4DNW1;A0A183YE00;M0R2T4;A0A075B724	Q8N6N5	Tubulin beta chain	TUBB2C	tr|Q8N6N5|Q8N6N5_HUMAN Tubulin beta chain OS=Homo sapiens OX=9606 GN=TUBB2C PE=2 SV=1;tr|Q8IZ29|Q8IZ29_HUMAN Tubulin beta chain OS=Homo sapiens OX=9606 GN=TUBB2C PE=2 SV=1;tr|Q8IWP6|Q8IWP6_HUMAN Tubulin beta chain OS=Homo sapiens OX=9606 PE=2 SV=1;sp|P6837	4	1	49.807	445	29.322	10.8	9229100
A0A2R8Y5G6;F6S8Q4;A0A0D9SFB3;A0A2R8YF78;A0A2R8YCW1;A0A0D9SG12;A0A2R8YFR4;A0A2U3TZJ9;A0A2R8YFS5;B5BTY4;A0A2R8Y4A4;Q59GX6;A0A2R8Y645;A0A0D9SF53;O00571;Q5S4N1;A0A2R8YDT5;A0A2R8Y7T2;A0A2R8YDH3;A0A024R9A4;O15523;B4E132;B4DLU5;B4E010;A0A2R8YF89;B4DLA0;A0A2R8YCU0;A0A087WVZ1;A0A2R8Y650;A0A0J9YVQ7;B4E3C4;D6RCM4;Q9NQI0	A0A2R8Y5G6	RNA helicase (EC 3.6.4.13)	DDX3X	tr|A0A2R8Y5G6|A0A2R8Y5G6_HUMAN RNA helicase OS=Homo sapiens OX=9606 GN=DDX3X PE=1 SV=1;tr|F6S8Q4|F6S8Q4_HUMAN RNA helicase OS=Homo sapiens OX=9606 GN=DDX3X PE=1 SV=1;tr|A0A0D9SFB3|A0A0D9SFB3_HUMAN RNA helicase OS=Homo sapiens OX=9606 GN=DDX3X PE=1 SV=1;tr|	2	2	69.047	622	39.012	3.7	9018100
X5D7P1;F8W7C6;X1WI28;X5D2T3;P27635	X5D7P1	Ribosomal protein L10 isoform C	RPL10	tr|X5D7P1|X5D7P1_HUMAN Ribosomal protein L10 isoform C (Fragment) OS=Homo sapiens OX=9606 GN=RPL10 PE=2 SV=1;tr|F8W7C6|F8W7C6_HUMAN 60S ribosomal protein L10 OS=Homo sapiens OX=9606 GN=RPL10 PE=1 SV=2;tr|X1WI28|X1WI28_HUMAN 60S ribosomal protein L10 (Fragm	1	1	13.63	116	16.102	11.2	9013100
H0Y5B4;H7BZ11;J3KQN4;P83881;H7BY91;H0Y3V9	H0Y5B4	Ribosomal protein L36a	RPL36A	tr|H0Y5B4|H0Y5B4_HUMAN 60S ribosomal protein L36a OS=Homo sapiens OX=9606 GN=RPL36A PE=3 SV=2;tr|H7BZ11|H7BZ11_HUMAN RPL36A-HNRNPH2 readthrough OS=Homo sapiens OX=9606 GN=RPL36A-HNRNPH2 PE=3 SV=2;tr|J3KQN4|J3KQN4_HUMAN 60S ribosomal protein L36a OS=Homo sa	2	1	13.228	112	11.327	15.2	8627200
Q8J015;A0A7I2V5L3;A0A7I2V2L9;Q9BSQ6;Q5QTS3;Q53H34;A0A384ME37;M0QYS1;Q6NVV1;P40429	Q8J015	60S ribosomal protein L13a	RPL13A	tr|Q8J015|Q8J015_HUMAN 60S ribosomal protein L13a OS=Homo sapiens OX=9606 GN=RPL13A PE=1 SV=1;tr|A0A7I2V5L3|A0A7I2V5L3_HUMAN 60S ribosomal protein L13a OS=Homo sapiens OX=9606 GN=RPL13A PE=1 SV=1;tr|A0A7I2V2L9|A0A7I2V2L9_HUMAN 60S ribosomal protein L13a OS	1	1	16.731	142	10.757	7.7	8602800
H7BY36;A0A0D9SFL3;B0QYK0;C9JGE3;Q01844	H7BY36	EWS RNA binding protein 1	EWSR1	tr|H7BY36|H7BY36_HUMAN RNA-binding protein EWS (Fragment) OS=Homo sapiens OX=9606 GN=EWSR1 PE=1 SV=1;tr|A0A0D9SFL3|A0A0D9SFL3_HUMAN RNA-binding protein EWS OS=Homo sapiens OX=9606 GN=EWSR1 PE=1 SV=1;tr|B0QYK0|B0QYK0_HUMAN RNA-binding protein EWS OS=Homo sa	1	1	32.071	308	13.039	4.5	8148800
A0A804HLA2;A0A804HIV7;P50402;Q5HY57	A0A804HLA2	Emerin	EMD	tr|A0A804HLA2|A0A804HLA2_HUMAN Emerin OS=Homo sapiens OX=9606 GN=EMD PE=1 SV=1;tr|A0A804HIV7|A0A804HIV7_HUMAN Emerin OS=Homo sapiens OX=9606 GN=EMD PE=1 SV=1;sp|P50402|EMD_HUMAN Emerin OS=Homo sapiens OX=9606 GN=EMD PE=1 SV=1	1	1	11.837	106	20.337	7.5	7968800
A0A5C2G229	A0A5C2G229	IGL c2506_light_IGKV1-33_IGKJ4		tr|A0A5C2G229|A0A5C2G229_HUMAN IGL c2506_light_IGKV1-33_IGKJ4 (Fragment) OS=Homo sapiens OX=9606 PE=2 SV=1	1	1	11.833	107	8.2702	15	7962200
B3KN59;B3KM36;O95816	B3KN59	cDNA FLJ13673 fis, clone PLACE1011858, highly similar to BAG family molecular chaperone regulator 2		tr|B3KN59|B3KN59_HUMAN cDNA FLJ13673 fis, clone PLACE1011858, highly similar to BAG family molecular chaperone regulator 2 OS=Homo sapiens OX=9606 PE=2 SV=1;tr|B3KM36|B3KM36_HUMAN cDNA FLJ10153 fis, clone HEMBA1003417, highly similar to BAG family molecula	1	1	23.748	211	11.893	4.3	7875700
Q8WXV6	Q8WXV6	Plectin isoform 1a	PLEC1	tr|Q8WXV6|Q8WXV6_HUMAN Plectin isoform 1a (Fragment) OS=Homo sapiens OX=9606 GN=PLEC1 PE=2 SV=1	1	1	4.1457	37	6.2379	35.1	7717400
B4E3E6;A0A7I2V2R3;A0A7I2V5D8;A0A7I2V402;B4DDB6;A0A384NL63;A0A7I2V4G0;P51991;Q65ZQ3;A0A7I2V4J6;Q8NFG3;H7C1J8;B4E036;Q66K53	B4E3E6	cDNA FLJ58832, highly similar to Heterogeneous nuclear ribonucleoprotein A3	HNRNPA3	tr|B4E3E6|B4E3E6_HUMAN cDNA FLJ58832, highly similar to Heterogeneous nuclear ribonucleoprotein A3 OS=Homo sapiens OX=9606 PE=2 SV=1;tr|A0A7I2V2R3|A0A7I2V2R3_HUMAN Heterogeneous nuclear ribonucleoprotein A3 OS=Homo sapiens OX=9606 GN=HNRNPA3 PE=1 SV=1;tr|A	1	1	34.189	323	34.894	6.8	7405200
Q4KMR3;Q12965;H0YLJ4;H0YNQ8;Q6ZNI9;O00160;Q14779;H0YLE5;B4DVP3;Q92827;B0I1T1;Q4LE34	Q4KMR3	MYO1E variant protein (Myosin IE) (cDNA FLJ76307, highly similar to Homo sapiens myosin IE (MYO1E), mRNA)	MYO1E	tr|Q4KMR3|Q4KMR3_HUMAN MYO1E variant protein OS=Homo sapiens OX=9606 GN=MYO1E PE=2 SV=1;sp|Q12965|MYO1E_HUMAN Unconventional myosin-Ie OS=Homo sapiens OX=9606 GN=MYO1E PE=1 SV=2	4	4	127.06	1108	50.745	5.9	7308400
A0A804HKE7;E7EVA0;P27816;A0A024R2V0;B5MEG9;Q86Y04;H0Y2V1;H7C4C5;F8W9U4;Q8NDS5;B4DSQ1;A0A024R2V2;A0A024R2S1;B4DM10	A0A804HKE7	Microtubule-associated protein	MAP4	tr|A0A804HKE7|A0A804HKE7_HUMAN Microtubule-associated protein OS=Homo sapiens OX=9606 GN=MAP4 PE=1 SV=1;tr|E7EVA0|E7EVA0_HUMAN Microtubule-associated protein OS=Homo sapiens OX=9606 GN=MAP4 PE=1 SV=1;sp|P27816|MAP4_HUMAN Microtubule-associated protein 4 OS	2	2	245.37	2296	23.439	0.9	6760200
F8W6I7;A0A7I2V3R8;A0A024RB53;A0A024RAZ7;P09651;F8VTQ5;A0A7I2V2L6;Q6IPF2;A0A024RC46;A0A7I2V3W0;B4E0B5;A0A7I2YQX9;A0A2R8Y4L2;Q9BSM5;A0A7I2YQ85;F8W646;Q3MI39;H0YH80;B4DP35;F8VZ49;Q0VAC0;A0A7I2YQY2;A0A7I2V5H0;A0A7I2V5U9;A0A7I2V5T1;A0A7I2V334;A0A024QZ98;Q32P51	F8W6I7	Heterogeneous nuclear ribonucleoprotein A1	HNRNPA1	tr|F8W6I7|F8W6I7_HUMAN Heterogeneous nuclear ribonucleoprotein A1 OS=Homo sapiens OX=9606 GN=HNRNPA1 PE=1 SV=2;tr|A0A7I2V3R8|A0A7I2V3R8_HUMAN Heterogeneous nuclear ribonucleoprotein A1 OS=Homo sapiens OX=9606 GN=HNRNPA1 PE=1 SV=1;tr|A0A024RB53|A0A024RB53_H	2	2	33.155	307	34.965	9.4	6743400
H3BV27;H3BT37;I3L303;I3L3P7;I3L246;B2R4W8;A8K7H3;H3BN98;P62244	H3BV27	40S ribosomal protein S15a	RPS15A	tr|H3BV27|H3BV27_HUMAN 40S ribosomal protein S15a OS=Homo sapiens OX=9606 GN=RPS15A PE=1 SV=2;tr|H3BT37|H3BT37_HUMAN 40S ribosomal protein S15a OS=Homo sapiens OX=9606 GN=RPS15A PE=1 SV=1;tr|I3L303|I3L303_HUMAN 40S ribosomal protein S15a OS=Homo sapiens OX	1	1	5.6719	49	6.2375	18.4	6540200
A0A2R8Y8A0;E7ETK0;A0A2R8Y849;A0A2R8YD14;P62847	A0A2R8Y8A0	40S ribosomal protein S24	RPS24	tr|A0A2R8Y8A0|A0A2R8Y8A0_HUMAN 40S ribosomal protein S24 (Fragment) OS=Homo sapiens OX=9606 GN=RPS24 PE=1 SV=1;tr|E7ETK0|E7ETK0_HUMAN 40S ribosomal protein S24 OS=Homo sapiens OX=9606 GN=RPS24 PE=1 SV=1;tr|A0A2R8Y849|A0A2R8Y849_HUMAN 40S ribosomal protein	1	1	10.248	90	6.5023	16.7	6505500
P60866;E5RIP1;E5RJX2;A0A7P0S5H5;G3XAN0	P60866	Small ribosomal subunit protein uS10 (40S ribosomal protein S20)	RPS20	sp|P60866|RS20_HUMAN 40S ribosomal protein S20 OS=Homo sapiens OX=9606 GN=RPS20 PE=1 SV=1;tr|E5RIP1|E5RIP1_HUMAN 40S ribosomal protein S20 OS=Homo sapiens OX=9606 GN=RPS20 PE=1 SV=1;tr|E5RJX2|E5RJX2_HUMAN 40S ribosomal protein S20 OS=Homo sapiens OX=9606 G	3	3	13.373	119	48.417	22.7	6490400
Q59EE7;B2ZZ86;A0A024R8E5;P20908	Q59EE7	Pro-alpha-1 type V collagen variant	COL5A1	tr|Q59EE7|Q59EE7_HUMAN Pro-alpha-1 type V collagen variant (Fragment) OS=Homo sapiens OX=9606 PE=2 SV=1;tr|B2ZZ86|B2ZZ86_HUMAN Collagen type V alpha 1 OS=Homo sapiens OX=9606 GN=COL5A1 PE=2 SV=1;tr|A0A024R8E5|A0A024R8E5_HUMAN Collagen, type V, alpha 1, iso	2	2	178.51	1792	11.172	1	6437700
B4DWG4;A0A087X253;H0UID5;H0UID4;H0UID3;Q68DI0;A8K916;A0A140VJE8;P63010;B4DIL5;Q96EL6;C9J1E7;A0A087WYD1;A0A087WU93;A0A087WZQ6;B4E261;A8K0G3;Q10567	B4DWG4	AP complex subunit beta	AP2B1	tr|B4DWG4|B4DWG4_HUMAN AP complex subunit beta OS=Homo sapiens OX=9606 PE=2 SV=1;tr|A0A087X253|A0A087X253_HUMAN AP complex subunit beta OS=Homo sapiens OX=9606 GN=AP2B1 PE=1 SV=1;tr|H0UID5|H0UID5_HUMAN AP complex subunit beta OS=Homo sapiens OX=9606 GN=AP2	2	2	101.3	913	11.957	2.3	6334200
H0YNH8;Q9BZF9;B7ZKM6;F5H2B9;B7ZKM7;Q05DB3;Q8NDD7;H0YN48;H0YMI1	H0YNH8	Uveal autoantigen with coiled-coil domains and ankyrin repeats	UACA	tr|H0YNH8|H0YNH8_HUMAN Uveal autoantigen with coiled-coil domains and ankyrin repeats OS=Homo sapiens OX=9606 GN=UACA PE=1 SV=1;sp|Q9BZF9|UACA_HUMAN Uveal autoantigen with coiled-coil domains and ankyrin repeats OS=Homo sapiens OX=9606 GN=UACA PE=1 SV=2;tr	4	4	161.31	1401	88.061	3.2	6132100
B4DN87;A8K259;A0A024R5K8;P50454;E9PQ34;E9PIG2;E9PRS3;E9PNX1;E9PK86;E9PMI5;E9PR70;E9PPV6;E9PJH8;H0YEP8;Q9NPA9;E9PKH2	B4DN87	cDNA FLJ52569, highly similar to Collagen-binding protein 2	SERPINH1	tr|B4DN87|B4DN87_HUMAN Serpin H1 OS=Homo sapiens OX=9606 PE=2 SV=1;tr|A8K259|A8K259_HUMAN Serpin H1 OS=Homo sapiens OX=9606 PE=2 SV=1;tr|A0A024R5K8|A0A024R5K8_HUMAN Serpin H1 OS=Homo sapiens OX=9606 GN=SERPINH1 PE=3 SV=1;sp|P50454|SERPH_HUMAN Serpin H1 OS=	1	1	44.204	397	19.951	3.3	6100900
D3DTW3;Q9NZI8	D3DTW3	Insulin-like growth factor 2 mRNA binding protein 1 deltaN CRDBP (Insulin-like growth factor 2 mRNA binding protein 1, isoform CRA_a)	IGF2BP1	tr|D3DTW3|D3DTW3_HUMAN Insulin-like growth factor 2 mRNA binding protein 1 deltaN CRDBP OS=Homo sapiens OX=9606 GN=IGF2BP1 PE=2 SV=1;sp|Q9NZI8|IF2B1_HUMAN Insulin-like growth factor 2 mRNA-binding protein 1 OS=Homo sapiens OX=9606 GN=IGF2BP1 PE=1 SV=2	2	1	47.912	441	8.7907	6.8	6047400
Q96DI9;F6VRR5;B4E0L0;Q9BY77;B4DMM2;Q8WUT1;F8WCX5;Q659C6;B4DSH9;Q6R954;F8WEE2	Q96DI9	POLDIP3 protein	POLDIP3	tr|Q96DI9|Q96DI9_HUMAN POLDIP3 protein (Fragment) OS=Homo sapiens OX=9606 GN=POLDIP3 PE=2 SV=2;tr|F6VRR5|F6VRR5_HUMAN Polymerase delta-interacting protein 3 OS=Homo sapiens OX=9606 GN=POLDIP3 PE=1 SV=1;tr|B4E0L0|B4E0L0_HUMAN cDNA FLJ54030, highly similar t	3	3	45.658	417	25.239	13.7	6005300
A0A8I5KND9;A0A8I5KYZ4;A0A8I5KNP3;A0A8I5KNN2;Q9NR30;Q53FI9;B4DED6;B4DW97;K0J110;Q9BQ39	A0A8I5KND9	RNA helicase (EC 3.6.4.13)	DDX21	tr|A0A8I5KND9|A0A8I5KND9_HUMAN RNA helicase OS=Homo sapiens OX=9606 GN=DDX21 PE=1 SV=1;tr|A0A8I5KYZ4|A0A8I5KYZ4_HUMAN RNA helicase OS=Homo sapiens OX=9606 GN=DDX21 PE=1 SV=1;tr|A0A8I5KNP3|A0A8I5KNP3_HUMAN RNA helicase OS=Homo sapiens OX=9606 GN=DDX21 PE=1	1	1	73.889	661	12.126	2.3	5961400
B4DUQ1;B4DFF1;A0A024R228;Q5EC54;P61978;B3KU16;Q5T6W2;S4R359;S4R457	B4DUQ1	Heterogeneous nuclear ribonucleoprotein K	HNRNPK	tr|B4DUQ1|B4DUQ1_HUMAN Heterogeneous nuclear ribonucleoprotein K OS=Homo sapiens OX=9606 PE=2 SV=1;tr|B4DFF1|B4DFF1_HUMAN Heterogeneous nuclear ribonucleoprotein K OS=Homo sapiens OX=9606 PE=2 SV=1;tr|A0A024R228|A0A024R228_HUMAN Heterogeneous nuclear ribon	2	2	48.51	439	53.298	6.8	5944600
Q96BA7;A0A1W2PP35;A0A1X7SBS1;B3KX72;B4DLR3;A0A1W2PPS1;Q00839;A0A1W2PRZ7;A0A1W2PQ74;Q7Z4Q5;A0A1W2PQL0;A0A1W2PP34;A0A1W2PPL4;A0A1W2PPH7;Q5RI18;A0A1W2PQD4;A0A1W2PP22	Q96BA7	HNRPU protein	HNRNPU	tr|Q96BA7|Q96BA7_HUMAN HNRPU protein OS=Homo sapiens OX=9606 PE=2 SV=1;tr|A0A1W2PP35|A0A1W2PP35_HUMAN Heterogeneous nuclear ribonucleoprotein U (Fragment) OS=Homo sapiens OX=9606 GN=HNRNPU PE=1 SV=1;tr|A0A1X7SBS1|A0A1X7SBS1_HUMAN Heterogeneous nuclear ribo	2	2	79.715	722	57.337	3.9	5928300
A0A1S5UZ31;Q9H2D6;Q8TCM3;F6WYE2;H0Y5J9;F6TR96;F6WMF4	A0A1S5UZ31	TRIO and F-actin-binding protein	TRIOBP	tr|A0A1S5UZ31|A0A1S5UZ31_HUMAN TRIO and F-actin-binding protein OS=Homo sapiens OX=9606 GN=TRIOBP PE=2 SV=1;sp|Q9H2D6|TARA_HUMAN TRIO and F-actin-binding protein OS=Homo sapiens OX=9606 GN=TRIOBP PE=1 SV=3;tr|Q8TCM3|Q8TCM3_HUMAN Uncharacterized protein DKF	3	3	254.77	2305	71.354	1.4	5777900
B4DPZ5;B4DNU9;Q6NZI2;B3KRY5	B4DPZ5	cDNA FLJ53495, highly similar to Polymerase I and transcript release factor		tr|B4DPZ5|B4DPZ5_HUMAN cDNA FLJ53495, highly similar to Polymerase I and transcript release factor OS=Homo sapiens OX=9606 PE=2 SV=1;tr|B4DNU9|B4DNU9_HUMAN cDNA FLJ55731, highly similar to Polymerase I and transcript release factor OS=Homo sapiens OX=9606	1	1	40.483	363	15.619	5	5690400
E7EV99;E7ENY0;P35611;A0A804HL01;Q96D30;Q4TT76;H0Y9H2;D6RF25;D6RJE2;D6RAH3;B4DPW4	E7EV99	Adducin 1	ADD1	tr|E7EV99|E7EV99_HUMAN Alpha-adducin OS=Homo sapiens OX=9606 GN=ADD1 PE=1 SV=1;tr|E7ENY0|E7ENY0_HUMAN Alpha-adducin OS=Homo sapiens OX=9606 GN=ADD1 PE=1 SV=1;sp|P35611|ADDA_HUMAN Alpha-adducin OS=Homo sapiens OX=9606 GN=ADD1 PE=1 SV=2;tr|A0A804HL01|A0A804H	2	2	70.055	632	40.536	3.5	5352200
F8VUA6;Q0QEW2;G3V203;H0YHA7;A0A024QZD1;J3QQ67;Q07020;F8VYV2;B4DDY5;A0A075B7A0	F8VUA6	Ribosomal protein L18	RPL18	tr|F8VUA6|F8VUA6_HUMAN 60S ribosomal protein L18 (Fragment) OS=Homo sapiens OX=9606 GN=RPL18 PE=1 SV=1;tr|Q0QEW2|Q0QEW2_HUMAN Ribosomal protein L18 (Fragment) OS=Homo sapiens OX=9606 GN=RPL18 PE=2 SV=1;tr|G3V203|G3V203_HUMAN 60S ribosomal protein L18 OS=Ho	2	2	14.529	130	19.754	20	5202900
K7ELG9;Q3MHD2;B4DUG4	K7ELG9	LSM12 homolog	LSM12	tr|K7ELG9|K7ELG9_HUMAN Protein LSM12 OS=Homo sapiens OX=9606 GN=LSM12 PE=1 SV=1;sp|Q3MHD2|LSM12_HUMAN Protein LSM12 OS=Homo sapiens OX=9606 GN=LSM12 PE=1 SV=2;tr|B4DUG4|B4DUG4_HUMAN cDNA FLJ51308 OS=Homo sapiens OX=9606 PE=2 SV=1	2	2	24.955	230	18.001	11.7	5073200
P51116;I3L1Z2	P51116	RNA-binding protein FXR2 (FXR2P) (FMR1 autosomal homolog 2)	FXR2	sp|P51116|FXR2_HUMAN RNA-binding protein FXR2 OS=Homo sapiens OX=9606 GN=FXR2 PE=1 SV=2	4	2	74.222	673	38.207	7.7	4929100
Q96IZ0;H0YHP5	Q96IZ0	PRKC apoptosis WT1 regulator protein (Prostate apoptosis response 4 protein) (Par-4)	PAWR	sp|Q96IZ0|PAWR_HUMAN PRKC apoptosis WT1 regulator protein OS=Homo sapiens OX=9606 GN=PAWR PE=1 SV=1;tr|H0YHP5|H0YHP5_HUMAN PRKC apoptosis WT1 regulator protein (Fragment) OS=Homo sapiens OX=9606 GN=PAWR PE=1 SV=1	1	1	36.567	340	12.199	3.8	4716700
A0A3B3IS06;E7ETY2;H0Y8Y7;A0A6I8PRA0;Q13428;A0A2R8Y857;A0A2R8Y4M7;H0YA99;B4DLB1;Q59FZ2;B4DRA2	A0A3B3IS06	Treacle ribosome biogenesis factor 1	TCOF1	tr|A0A3B3IS06|A0A3B3IS06_HUMAN Treacle protein (Fragment) OS=Homo sapiens OX=9606 GN=TCOF1 PE=1 SV=1;tr|E7ETY2|E7ETY2_HUMAN Treacle protein OS=Homo sapiens OX=9606 GN=TCOF1 PE=1 SV=1;tr|H0Y8Y7|H0Y8Y7_HUMAN Treacle protein OS=Homo sapiens OX=9606 GN=TCOF1 P	2	2	138.69	1358	23.379	1.6	4634200
Q4LE79;P15924	Q4LE79	DSP variant protein	DSP	tr|Q4LE79|Q4LE79_HUMAN DSP variant protein (Fragment) OS=Homo sapiens OX=9606 GN=DSP variant protein PE=2 SV=1;sp|P15924|DESP_HUMAN Desmoplakin OS=Homo sapiens OX=9606 GN=DSP PE=1 SV=3	1	1	265.19	2319	11.86	0.3	4601000
D6R9P3;D6RD18;B4DMY3;D6RBZ0;Q53F64;Q99729	D6R9P3	Heterogeneous nuclear ribonucleoprotein A/B	HNRNPAB	tr|D6R9P3|D6R9P3_HUMAN Heterogeneous nuclear ribonucleoprotein A/B OS=Homo sapiens OX=9606 GN=HNRNPAB PE=1 SV=1;tr|D6RD18|D6RD18_HUMAN Heterogeneous nuclear ribonucleoprotein A/B OS=Homo sapiens OX=9606 GN=HNRNPAB PE=1 SV=1;tr|B4DMY3|B4DMY3_HUMAN cDNA FLJ6	2	2	30.302	280	12.243	9.6	4468300
E9PR30;P62861	E9PR30	FAU ubiquitin like and ribosomal protein S30 fusion	FAU	tr|E9PR30|E9PR30_HUMAN FAU ubiquitin-like and ribosomal protein S30 OS=Homo sapiens OX=9606 GN=FAU PE=1 SV=1;sp|P62861|RS30_HUMAN FAU ubiquitin-like and ribosomal protein S30 OS=Homo sapiens OX=9606 GN=FAU PE=1 SV=2	1	1	10.905	98	6.4659	10.2	4461400
Q53R19;O15144;G5E9S7;C9JTV5;G5E9J0;A0A024R408;Q9BXV5	Q53R19	Arp2/3 complex 34 kDa subunit	ARPC2	tr|Q53R19|Q53R19_HUMAN Arp2/3 complex 34 kDa subunit OS=Homo sapiens OX=9606 GN=ARPC2 PE=2 SV=1;sp|O15144|ARPC2_HUMAN Actin-related protein 2/3 complex subunit 2 OS=Homo sapiens OX=9606 GN=ARPC2 PE=1 SV=1;tr|G5E9S7|G5E9S7_HUMAN Actin related protein 2/3 co	2	2	34.333	300	22.573	6	4391200
Q96T67;Q9NVI7;Q5SV16	Q96T67	TOB3	ATAD3A	tr|Q96T67|Q96T67_HUMAN TOB3 OS=Homo sapiens OX=9606 PE=2 SV=1;sp|Q9NVI7|ATD3A_HUMAN ATPase family AAA domain-containing protein 3A OS=Homo sapiens OX=9606 GN=ATAD3A PE=1 SV=2;tr|Q5SV16|Q5SV16_HUMAN ATPase family AAA domain-containing protein 3A (Fragment)	1	1	65.115	578	18.052	1.9	4339300
A0A8I5KR56;A0A8I5QKV5;A0A8I5KZA5;I6L9E8;Q8NCA5;E9PH82;Q05CT2;B4DT23;B4DY25;B3KTW4;A0A8I5KX90;A0A8I5KXK5;Q52LJ0	A0A8I5KR56	Family with sequence similarity 98 member A	FAM98A	tr|A0A8I5KR56|A0A8I5KR56_HUMAN Protein FAM98A OS=Homo sapiens OX=9606 GN=FAM98A PE=1 SV=1;tr|A0A8I5QKV5|A0A8I5QKV5_HUMAN Protein FAM98A OS=Homo sapiens OX=9606 GN=FAM98A PE=1 SV=1;tr|A0A8I5KZA5|A0A8I5KZA5_HUMAN Protein FAM98A OS=Homo sapiens OX=9606 GN=FAM	1	1	38.98	356	39.986	4.2	4281100
Q15717;M0R055;M0QZR9	Q15717	ELAV-like protein 1 (Hu-antigen R) (HuR)	ELAVL1	sp|Q15717|ELAV1_HUMAN ELAV-like protein 1 OS=Homo sapiens OX=9606 GN=ELAVL1 PE=1 SV=2;tr|M0R055|M0R055_HUMAN ELAV-like protein 1 (Fragment) OS=Homo sapiens OX=9606 GN=ELAVL1 PE=1 SV=1;tr|M0QZR9|M0QZR9_HUMAN ELAV-like protein 1 OS=Homo sapiens OX=9606 GN=EL	1	1	36.091	326	22.132	3.4	4204100
F8VVM2;Q8NCF7;Q53HC3;B2RE88;A0A024RBE8;A0A024RBH9;Q00325	F8VVM2	Phosphate carrier protein, mitochondrial (Phosphate transport protein) (Solute carrier family 25 member 3)	SLC25A3	tr|F8VVM2|F8VVM2_HUMAN Phosphate carrier protein, mitochondrial OS=Homo sapiens OX=9606 GN=SLC25A3 PE=1 SV=1;tr|Q8NCF7|Q8NCF7_HUMAN Phosphate carrier protein, mitochondrial OS=Homo sapiens OX=9606 PE=2 SV=1;tr|Q53HC3|Q53HC3_HUMAN Phosphate carrier protein,	1	1	36.161	324	6.2214	3.7	4145600
G5EA42;A8K9L8;Q9NZR1;Q4G0W6	G5EA42	Tropomodulin 2 (Tropomodulin 2 (Neuronal), isoform CRA_a)	TMOD2	tr|G5EA42|G5EA42_HUMAN Tropomodulin 2 (Neuronal), isoform CRA_a OS=Homo sapiens OX=9606 GN=TMOD2 PE=1 SV=1;tr|A8K9L8|A8K9L8_HUMAN cDNA FLJ76964, highly similar to Homo sapiens tropomodulin 2 (neuronal) (TMOD2), mRNA OS=Homo sapiens OX=9606 PE=2 SV=1;sp|Q9N	2	1	34.492	307	11.546	7.8	4103400
Q53XC0;P05198	Q53XC0	Eukaryotic translation initiation factor 2 subunit 1 (Eukaryotic translation initiation factor 2 subunit alpha)	EIF2S1	tr|Q53XC0|Q53XC0_HUMAN Eukaryotic translation initiation factor 2 subunit 1 OS=Homo sapiens OX=9606 GN=EIF2S1 PE=2 SV=1;sp|P05198|IF2A_HUMAN Eukaryotic translation initiation factor 2 subunit 1 OS=Homo sapiens OX=9606 GN=EIF2S1 PE=1 SV=3	1	1	36.112	315	11.783	3.8	4087800
A0A024R7L5;A0A024R7L8;Q92900;B3KY55;A0A8A5YP40	A0A024R7L5	UPF1 (UPF1 regulator of nonsense transcripts homolog (Yeast), isoform CRA_b)	UPF1	tr|A0A024R7L5|A0A024R7L5_HUMAN UPF1 OS=Homo sapiens OX=9606 GN=UPF1 PE=2 SV=1;tr|A0A024R7L8|A0A024R7L8_HUMAN UPF1 regulator of nonsense transcripts homolog (Yeast), isoform CRA_a OS=Homo sapiens OX=9606 GN=UPF1 PE=3 SV=1;sp|Q92900|RENT1_HUMAN Regulator of	1	1	123.03	1118	18.511	2.1	4079200
A0A2R8YHD2;A0A2R8YEU4;K7ELP0	A0A2R8YHD2	Tropomyosin 4	TPM4	tr|A0A2R8YHD2|A0A2R8YHD2_HUMAN Tropomyosin alpha-4 chain (Fragment) OS=Homo sapiens OX=9606 GN=TPM4 PE=1 SV=2;tr|A0A2R8YEU4|A0A2R8YEU4_HUMAN Tropomyosin alpha-4 chain (Fragment) OS=Homo sapiens OX=9606 GN=TPM4 PE=1 SV=1	6	1	28.705	248	25.309	23.8	4070000
Q5SWC8;Q5SSJ5;B0QZK4	Q5SWC8	Heterochromatin protein 1 binding protein 3	HP1BP3	tr|Q5SWC8|Q5SWC8_HUMAN Heterochromatin protein 1-binding protein 3 (Fragment) OS=Homo sapiens OX=9606 GN=HP1BP3 PE=1 SV=1;sp|Q5SSJ5|HP1B3_HUMAN Heterochromatin protein 1-binding protein 3 OS=Homo sapiens OX=9606 GN=HP1BP3 PE=1 SV=1;tr|B0QZK4|B0QZK4_HUMAN H	2	2	31.47	278	18.985	7.9	3979300
A0A0A0MSI0;B2R4P2;A0A384NPQ2;Q06830;A0A0A0MRQ5	A0A0A0MSI0	Peroxiredoxin-1	PRDX1	tr|A0A0A0MSI0|A0A0A0MSI0_HUMAN Peroxiredoxin-1 (Fragment) OS=Homo sapiens OX=9606 GN=PRDX1 PE=1 SV=1;tr|B2R4P2|B2R4P2_HUMAN cDNA, FLJ92164, highly similar to Homo sapiens peroxiredoxin 1 (PRDX1), mRNA OS=Homo sapiens OX=9606 PE=2 SV=1;tr|A0A384NPQ2|A0A384N	2	2	18.976	171	24.619	11.7	3974000
B9EG90;P11387;Q9BVT2;A0A7P0T852	B9EG90	DNA topoisomerase I (EC 5.6.2.1) (DNA topoisomerase 1)	TOP1	tr|B9EG90|B9EG90_HUMAN DNA topoisomerase I OS=Homo sapiens OX=9606 GN=TOP1 PE=2 SV=1;sp|P11387|TOP1_HUMAN DNA topoisomerase 1 OS=Homo sapiens OX=9606 GN=TOP1 PE=1 SV=2;tr|Q9BVT2|Q9BVT2_HUMAN TOPEUc domain-containing protein (Fragment) OS=Homo sapiens OX=96	1	1	90.699	765	11.597	2.1	3970400
H0YIQ2;Q8NF45;P49750;F8VU51	H0YIQ2	YLP motif containing 1	YLPM1	tr|H0YIQ2|H0YIQ2_HUMAN YLP motif-containing protein 1 (Fragment) OS=Homo sapiens OX=9606 GN=YLPM1 PE=1 SV=1;tr|Q8NF45|Q8NF45_HUMAN FLJ00353 protein (Fragment) OS=Homo sapiens OX=9606 GN=FLJ00353 PE=2 SV=1;sp|P49750|YLPM1_HUMAN YLP motif-containing protein	2	2	180.28	1595	20.196	3.2	3957900
C9J0D1;A0A494C189;Q71UI9;P0C0S5;C9J386	C9J0D1	Histone H2A	H2AZ2	tr|C9J0D1|C9J0D1_HUMAN Histone H2A OS=Homo sapiens OX=9606 GN=H2AZ2 PE=1 SV=1;tr|A0A494C189|A0A494C189_HUMAN Histone H2A OS=Homo sapiens OX=9606 GN=H2AZ1 PE=1 SV=1;sp|Q71UI9|H2AV_HUMAN Histone H2A.V OS=Homo sapiens OX=9606 GN=H2AZ2 PE=1 SV=3;sp|P0C0S5|H2AZ	2	1	13.163	122	10.466	15.6	3938500
D3DUZ3;Q16666;A0A346JEQ3;H3BM18;X6RHM1;H3BR88	D3DUZ3	Interferon, gamma-inducible protein 16, isoform CRA_a (Interferon, gamma-inducible protein 16, isoform CRA_b)	IFI16	tr|D3DUZ3|D3DUZ3_HUMAN Interferon, gamma-inducible protein 16, isoform CRA_a OS=Homo sapiens OX=9606 GN=IFI16 PE=4 SV=1;sp|Q16666|IF16_HUMAN Gamma-interferon-inducible protein 16 OS=Homo sapiens OX=9606 GN=IFI16 PE=1 SV=3;tr|A0A346JEQ3|A0A346JEQ3_HUMAN IFI	1	1	82.422	733	38.839	1.8	3910000
A0A7P0TAI0;A0A7P0TB36;V9HWB4;P11021;B4DEF7	A0A7P0TAI0	78 kDa glucose-regulated protein (Binding-immunoglobulin protein) (Heat shock protein 70 family protein 5) (Heat shock protein family A member 5) (Immunoglobulin heavy chain-binding protein)	HSPA5	tr|A0A7P0TAI0|A0A7P0TAI0_HUMAN 78 kDa glucose-regulated protein OS=Homo sapiens OX=9606 GN=HSPA5 PE=1 SV=1;tr|A0A7P0TB36|A0A7P0TB36_HUMAN 78 kDa glucose-regulated protein OS=Homo sapiens OX=9606 GN=HSPA5 PE=1 SV=1;tr|V9HWB4|V9HWB4_HUMAN 78 kDa glucose-regu	4	3	68.091	616	20.573	9.4	3820200
Q8TBK5;Q8N5Z7;B2R4K7;A0A024RBK3;Q9HBB3;Q02878;B4DRX3;F8VR69;F8VZ45;U3KQR5	Q8TBK5	60S ribosomal protein L6	RPL6	tr|Q8TBK5|Q8TBK5_HUMAN 60S ribosomal protein L6 OS=Homo sapiens OX=9606 GN=RPL6 PE=1 SV=1;tr|Q8N5Z7|Q8N5Z7_HUMAN 60S ribosomal protein L6 OS=Homo sapiens OX=9606 GN=RPL6 PE=1 SV=1;tr|B2R4K7|B2R4K7_HUMAN 60S ribosomal protein L6 OS=Homo sapiens OX=9606 PE=2	1	1	32.741	288	17.609	3.1	3819600
A0A0R4J2E8;A8MXP9;P43243;D6REM6;Q68D11;D6R991;Q5CZA7;B3KM87;B4DRS1;H0Y8T4;Q9H4N1;B4DF66;D6RAM9;D6RAY2;D6RBI2;D6RE02;D6RIA2;Q68E03	A0A0R4J2E8	Matrin-3	MATR3	tr|A0A0R4J2E8|A0A0R4J2E8_HUMAN Matrin-3 OS=Homo sapiens OX=9606 GN=MATR3 PE=1 SV=1;tr|A8MXP9|A8MXP9_HUMAN Matrin-3 OS=Homo sapiens OX=9606 GN=MATR3 PE=1 SV=1;sp|P43243|MATR3_HUMAN Matrin-3 OS=Homo sapiens OX=9606 GN=MATR3 PE=1 SV=2;tr|D6REM6|D6REM6_HUMAN M	1	1	94.622	847	29.758	1.3	3780000
F2Z388;A0A024R866;P42766	F2Z388	60S ribosomal protein L35	RPL35	tr|F2Z388|F2Z388_HUMAN 60S ribosomal protein L35 OS=Homo sapiens OX=9606 GN=RPL35 PE=1 SV=1;tr|A0A024R866|A0A024R866_HUMAN 60S ribosomal protein L35 OS=Homo sapiens OX=9606 GN=RPL35 PE=3 SV=1;sp|P42766|RL35_HUMAN 60S ribosomal protein L35 OS=Homo sapiens O	1	1	10.645	96	8.0789	10.4	3761300
X6R6Z1;A0A0A0MRL0;B4DY09;Q53FG3;F4ZW62;Q12905;F4ZW63	X6R6Z1	Interleukin enhancer binding factor 2	ILF2	tr|X6R6Z1|X6R6Z1_HUMAN Interleukin enhancer-binding factor 2 (Fragment) OS=Homo sapiens OX=9606 GN=ILF2 PE=1 SV=1;tr|A0A0A0MRL0|A0A0A0MRL0_HUMAN Interleukin enhancer-binding factor 2 OS=Homo sapiens OX=9606 GN=ILF2 PE=1 SV=1;tr|B4DY09|B4DY09_HUMAN Interleu	1	1	12.382	115	13.217	17.4	3688100
Q2TNI1;Q03135;C9JKI3;Q7Z4F3;A0A024R757;E9PCT5;A9XTE5;Q59E85	Q2TNI1	Caveolin	CAV1	tr|Q2TNI1|Q2TNI1_HUMAN Caveolin OS=Homo sapiens OX=9606 GN=CAV1 PE=2 SV=1;sp|Q03135|CAV1_HUMAN Caveolin-1 OS=Homo sapiens OX=9606 GN=CAV1 PE=1 SV=4;tr|C9JKI3|C9JKI3_HUMAN Caveolin (Fragment) OS=Homo sapiens OX=9606 GN=CAV1 PE=1 SV=1;tr|Q7Z4F3|Q7Z4F3_HUMAN	1	1	20.471	178	12.349	4.5	3674100
Q6IQ30;A0A7I2V4L7;B1ANR0;Q13310;H0Y5F5;A0A7I2V598;A0A7I2V5W9;Q3B867;Q59GZ7;Q53GL4;Q15164;Q147Y3;H0YEU6;H0Y6X6	Q6IQ30	Polyadenylate-binding protein (PABP)	PABPC4	tr|Q6IQ30|Q6IQ30_HUMAN Polyadenylate-binding protein OS=Homo sapiens OX=9606 GN=PABPC4 PE=2 SV=1;tr|A0A7I2V4L7|A0A7I2V4L7_HUMAN Polyadenylate-binding protein OS=Homo sapiens OX=9606 GN=PABPC4 PE=1 SV=1;tr|B1ANR0|B1ANR0_HUMAN Polyadenylate-binding protein O	3	1	72.36	660	11.52	5.5	3586800
F8WDD7;F8WCF6;A0A0A6YYG9;P59998;Q9H7Z5;H7C0A3;R4GN08	F8WDD7	Actin related protein 2/3 complex subunit 4	ARPC4	tr|F8WDD7|F8WDD7_HUMAN Actin-related protein 2/3 complex subunit 4 OS=Homo sapiens OX=9606 GN=ARPC4 PE=3 SV=1;tr|F8WCF6|F8WCF6_HUMAN Actin-related protein 2/3 complex subunit 4 OS=Homo sapiens OX=9606 GN=ARPC4-TTLL3 PE=3 SV=1;tr|A0A0A6YYG9|A0A0A6YYG9_HUMAN	1	1	13.057	113	21.246	9.7	3544300
A8K517;P62266;D6RD47;D6RDJ2;D6RIX0;D6R9I7	A8K517	40S ribosomal protein S23	RPS23	tr|A8K517|A8K517_HUMAN 40S ribosomal protein S23 OS=Homo sapiens OX=9606 GN=RPS23 PE=2 SV=1;sp|P62266|RS23_HUMAN 40S ribosomal protein S23 OS=Homo sapiens OX=9606 GN=RPS23 PE=1 SV=3;tr|D6RD47|D6RD47_HUMAN 40S ribosomal protein S23 OS=Homo sapiens OX=9606 G	2	2	15.807	143	24.544	15.4	3517100
Q6IBR8;B5BU01;P20042;Q3B7I9;Q96I16	Q6IBR8	Eukaryotic translation initiation factor 2, subunit 2 beta, 38kDa (Eukaryotic translation initiation factor 2, subunit 2 beta, 38kDa, isoform CRA_b) (cDNA, FLJ93495, highly similar to Homo sapiens eukaryotic translation initiation factor 2, subunit 2 beta, 38kDa (EIF2S2), mRNA) (eIF2S2 protein)	EIF2S2	tr|Q6IBR8|Q6IBR8_HUMAN Eukaryotic translation initiation factor 2, subunit 2 beta, 38kDa OS=Homo sapiens OX=9606 GN=EIF2S2 PE=2 SV=1;tr|B5BU01|B5BU01_HUMAN Eukaryotic translation initiation factor 2 beta OS=Homo sapiens OX=9606 GN=EIF2S2 PE=2 SV=1;sp|P2004	2	2	38.388	333	17.907	7.2	3512200
Q09666;Q8N274;Q13727;B4DTV0;Q6ZQN2	Q09666	Neuroblast differentiation-associated protein AHNAK (Desmoyokin)	AHNAK	sp|Q09666|AHNK_HUMAN Neuroblast differentiation-associated protein AHNAK OS=Homo sapiens OX=9606 GN=AHNAK PE=1 SV=2	2	2	629.09	5890	42.379	1.1	3506400
H0Y653;H0YDU4;A0PJ92;A0A494C128;A8K9K6;O00567	H0Y653	NOP56 ribonucleoprotein	NOP56	tr|H0Y653|H0Y653_HUMAN Nucleolar protein 56 (Fragment) OS=Homo sapiens OX=9606 GN=NOP56 PE=1 SV=1;tr|H0YDU4|H0YDU4_HUMAN Nucleolar protein 56 (Fragment) OS=Homo sapiens OX=9606 GN=NOP56 PE=1 SV=1;tr|A0PJ92|A0PJ92_HUMAN NOP56 protein (Fragment) OS=Homo sapi	1	1	24.144	219	17.773	5.9	3503900
Q53FL4;Q59EK1;Q5VU08;Q9UEY8	Q53FL4	Adducin 3 isoform a variant		tr|Q53FL4|Q53FL4_HUMAN Adducin 3 isoform a variant (Fragment) OS=Homo sapiens OX=9606 PE=2 SV=1;tr|Q59EK1|Q59EK1_HUMAN Adducin 3 isoform a variant (Fragment) OS=Homo sapiens OX=9606 PE=2 SV=1;tr|Q5VU08|Q5VU08_HUMAN Adducin 3 (Gamma), isoform CRA_a OS=Homo	2	2	74.48	667	22.53	6.6	3422900
A0A024R167;B4E2K2;A0A024R152;Q9Y2D5;C9JVY5	A0A024R167	HCG28765, isoform CRA_a	hCG_28765	tr|A0A024R167|A0A024R167_HUMAN HCG28765, isoform CRA_a OS=Homo sapiens OX=9606 GN=hCG_28765 PE=4 SV=1;tr|B4E2K2|B4E2K2_HUMAN cDNA FLJ55665, highly similar to A-kinase anchor protein 2 OS=Homo sapiens OX=9606 PE=2 SV=1;tr|A0A024R152|A0A024R152_HUMAN HCG2876	2	2	101.87	923	61.941	2	3381500
A0A7I2V5Q6;Q05CK9;Q59GL1;A0A7I2V4Z0;A0A7I2YQN2;B2R8Z8;O60506;A0A7I2V4J0;F6UXX1;B7Z645;A0A7I2V2F2;A0A7I2V346;A0A7I2V309;A0A7I2V2F0;A0A7I2YQV8	A0A7I2V5Q6	Synaptotagmin binding cytoplasmic RNA interacting protein	SYNCRIP	tr|A0A7I2V5Q6|A0A7I2V5Q6_HUMAN Heterogeneous nuclear ribonucleoprotein Q OS=Homo sapiens OX=9606 GN=SYNCRIP PE=1 SV=1;tr|Q05CK9|Q05CK9_HUMAN SYNCRIP protein (Fragment) OS=Homo sapiens OX=9606 GN=SYNCRIP PE=2 SV=1;tr|Q59GL1|Q59GL1_HUMAN Synaptotagmin bindin	1	0	37.462	337	18.113	3.6	3342200
A0A024R321;O75369;Q68CT4;E7EN95;A0A804HK76;A0A804HL72;H7C5L4;A0A804HJC2;A0A0C4DGA1	A0A024R321	Filamin B, beta (Actin binding protein 278), isoform CRA_a	FLNB	tr|A0A024R321|A0A024R321_HUMAN Filamin B, beta (Actin binding protein 278), isoform CRA_a OS=Homo sapiens OX=9606 GN=FLNB PE=3 SV=1;sp|O75369|FLNB_HUMAN Filamin-B OS=Homo sapiens OX=9606 GN=FLNB PE=1 SV=2;tr|Q68CT4|Q68CT4_HUMAN Uncharacterized protein DKFZ	4	1	280.49	2622	188.34	1.9	3333700
E9PJD9;Q9BQQ5;E9PLL6;Q6NZ52;P46776;E9PLX7	E9PJD9	60S ribosomal protein L27a	RPL27A	tr|E9PJD9|E9PJD9_HUMAN 60S ribosomal protein L27a OS=Homo sapiens OX=9606 GN=RPL27A PE=1 SV=1;tr|Q9BQQ5|Q9BQQ5_HUMAN Ribosomal protein L27a OS=Homo sapiens OX=9606 GN=L27a PE=4 SV=1;tr|E9PLL6|E9PLL6_HUMAN 60S ribosomal protein L27a OS=Homo sapiens OX=9606	2	2	10.127	91	12.344	25.3	3269400
A0A7I2V3E1;B4E0E1;B2R5W3;A0A024R3T8;P09874;A0A7I2V5E9;A0A7I2V625;Q05D33;Q6PJL0	A0A7I2V3E1	Poly [ADP-ribose] polymerase (EC 2.4.2.30)	PARP1	tr|A0A7I2V3E1|A0A7I2V3E1_HUMAN Poly [ADP-ribose] polymerase OS=Homo sapiens OX=9606 GN=PARP1 PE=1 SV=1;tr|B4E0E1|B4E0E1_HUMAN Poly [ADP-ribose] polymerase OS=Homo sapiens OX=9606 PE=2 SV=1;tr|B2R5W3|B2R5W3_HUMAN Poly [ADP-ribose] polymerase OS=Homo sapiens	1	1	108.19	971	53.012	1.5	3208200
Q05DV5;A0A7P0T8C6;A0A514C937;A8K9U6;C9J6P4;Q7Z2W4	Q05DV5	ZC3HAV1 protein	ZC3HAV1	tr|Q05DV5|Q05DV5_HUMAN ZC3HAV1 protein (Fragment) OS=Homo sapiens OX=9606 GN=ZC3HAV1 PE=2 SV=1;tr|A0A7P0T8C6|A0A7P0T8C6_HUMAN Zinc finger CCCH-type antiviral protein 1 OS=Homo sapiens OX=9606 GN=ZC3HAV1 PE=1 SV=1;tr|A0A514C937|A0A514C937_HUMAN Zinc finger	1	1	49.252	447	8.328	6	3158100
Q13151	Q13151	Heterogeneous nuclear ribonucleoprotein A0 (hnRNP A0)	HNRNPA0	sp|Q13151|ROA0_HUMAN Heterogeneous nuclear ribonucleoprotein A0 OS=Homo sapiens OX=9606 GN=HNRNPA0 PE=1 SV=1	2	2	30.84	305	18.503	7.2	3117700
Q8IYN5;Q14008;H0YCF6;H0YEK7	Q8IYN5	CKAP5 protein	CKAP5	tr|Q8IYN5|Q8IYN5_HUMAN CKAP5 protein OS=Homo sapiens OX=9606 GN=CKAP5 PE=2 SV=1;sp|Q14008|CKAP5_HUMAN Cytoskeleton-associated protein 5 OS=Homo sapiens OX=9606 GN=CKAP5 PE=1 SV=3;tr|H0YCF6|H0YCF6_HUMAN Cytoskeleton-associated protein 5 (Fragment) OS=Homo s	1	1	106.96	953	11.214	1.5	3005500
B4DNK4;H3BTN5;B4DRT3;V9HWB8;A0A024R5Z9;A0A804F6T5;A0A8V8TNX9;A0A804F729;P14618;A0A8V8TMM5;A0A024R609;H3BU13;H3BT25;H3BUW1;H3BTJ2;H3BQ34;Q8WUW7;Q504U3;A0A4D6DDG8;H3BN34;H3BQZ3;B4DPM0;Q16716;Q16715;P30613	B4DNK4	Pyruvate kinase (EC 2.7.1.40)	PKM	tr|B4DNK4|B4DNK4_HUMAN Pyruvate kinase OS=Homo sapiens OX=9606 GN=PKM PE=1 SV=1;tr|H3BTN5|H3BTN5_HUMAN Pyruvate kinase (Fragment) OS=Homo sapiens OX=9606 GN=PKM PE=1 SV=1;tr|B4DRT3|B4DRT3_HUMAN Pyruvate kinase OS=Homo sapiens OX=9606 PE=2 SV=1;tr|V9HWB8|V9	2	2	49.897	457	25.09	7.9	2964900
M0R299;M0QXL5;Q96BS4;M0R2Q4;B4DLD4;P22087;M0R2U2;M0R1H0;M0R2B0;M0R0P1	M0R299	Fibrillarin (rRNA 2'-O-methyltransferase fibrillarin)	FBL	tr|M0R299|M0R299_HUMAN rRNA 2-O-methyltransferase fibrillarin (Fragment) OS=Homo sapiens OX=9606 GN=FBL PE=1 SV=1;tr|M0QXL5|M0QXL5_HUMAN rRNA 2-O-methyltransferase fibrillarin (Fragment) OS=Homo sapiens OX=9606 GN=FBL PE=1 SV=1;tr|Q96BS4|Q96BS4_HUMAN FBL	2	2	25.308	229	12.682	12.2	2947400
Q6DCA8;A0A1W2PQ43;E9PK09;E9PQN2;E9PKI6;E9PK91;Q9NYF8;H0YF00;E9PJA7	Q6DCA8	BCLAF1 protein	BCLAF1	tr|Q6DCA8|Q6DCA8_HUMAN BCLAF1 protein (Fragment) OS=Homo sapiens OX=9606 GN=BCLAF1 PE=2 SV=1;tr|A0A1W2PQ43|A0A1W2PQ43_HUMAN Bcl-2-associated transcription factor 1 OS=Homo sapiens OX=9606 GN=BCLAF1 PE=1 SV=1;tr|E9PK09|E9PK09_HUMAN Bcl-2-associated transcri	1	1	77.947	680	12.338	1.3	2801500
B4DX42;B4DSE4;A0A024R588;A0A024R566;B4DJU4;A0A024R5D9;A0A024R572;A0A7P0T9U7;Q15637;H7C561	B4DX42	Splicing factor 1	SF1	tr|B4DX42|B4DX42_HUMAN Splicing factor 1 OS=Homo sapiens OX=9606 PE=2 SV=1;tr|B4DSE4|B4DSE4_HUMAN Splicing factor 1 OS=Homo sapiens OX=9606 PE=2 SV=1;tr|A0A024R588|A0A024R588_HUMAN Splicing factor 1 OS=Homo sapiens OX=9606 GN=SF1 PE=3 SV=1;tr|A0A024R566|A0	1	1	46.42	433	11.199	2.3	2751800
O95425;A0A6I8PIX7;A0A0J9YWY6;B4E3H1;B4E3N7;Q659E9;B4DXQ4	O95425	Supervillin (Archvillin) (p205/p250)	SVIL	sp|O95425|SVIL_HUMAN Supervillin OS=Homo sapiens OX=9606 GN=SVIL PE=1 SV=2;tr|A0A6I8PIX7|A0A6I8PIX7_HUMAN Supervillin OS=Homo sapiens OX=9606 GN=SVIL PE=1 SV=1	1	1	247.74	2214	161.58	0.6	2731400
F4ZW64;A8K590;F4ZW65;A0A024R7C7;F4ZW66;Q12906;Q59GP7;B4DFG4;K7EQR9;K7EKJ9;B4DDF3	F4ZW64	NF90a		tr|F4ZW64|F4ZW64_HUMAN NF90a OS=Homo sapiens OX=9606 PE=2 SV=1;tr|A8K590|A8K590_HUMAN cDNA FLJ77456, highly similar to Homo sapiens interleukin enhancer binding factor 3, 90kDa (ILF3), transcript variant 2, mRNA OS=Homo sapiens OX=9606 PE=2 SV=1;tr|F4ZW65|	1	1	75.96	702	31.122	1.4	2727400
F8WF69;P09496	F8WF69	Clathrin light chain	CLTA	tr|F8WF69|F8WF69_HUMAN Clathrin light chain OS=Homo sapiens OX=9606 GN=CLTA PE=1 SV=1;sp|P09496|CLCA_HUMAN Clathrin light chain A OS=Homo sapiens OX=9606 GN=CLTA PE=1 SV=1	2	2	27.818	260	11.632	6.9	2665300
E7ETK5;A0A7I2YQK5;A0A384N6C2;A0A7I2V2T3;H0Y4R1;P12268;B7Z1G4;Q6QE17;Q6RUP8;C9K0R9;A0A024R725;A0A3B3IRL5;C9J381;B4DNJ7;B3KRZ3;Q6ZNB1;Q5H9Q6;P20839	E7ETK5	Inosine-5'-monophosphate dehydrogenase (IMP dehydrogenase) (IMPD) (IMPDH) (EC 1.1.1.205)	IMPDH2	tr|E7ETK5|E7ETK5_HUMAN Inosine-5-monophosphate dehydrogenase OS=Homo sapiens OX=9606 GN=IMPDH2 PE=1 SV=2;tr|A0A7I2YQK5|A0A7I2YQK5_HUMAN Inosine-5-monophosphate dehydrogenase OS=Homo sapiens OX=9606 GN=IMPDH2 PE=1 SV=1;tr|A0A384N6C2|A0A384N6C2_HUMAN Inosi	1	1	53.026	489	53.387	1.6	2643200
Q549N0;Q9Y281;E9PLJ3;B4E112;E9PQB7;G3V1A4;E9PP50;V9HWI5;E9PK25;P23528	Q549N0	Cofilin 2 (Muscle), isoform CRA_a (Cofilin 2 (Muscle), isoform CRA_c) (Cofilin isoform) (cDNA, FLJ94864, Homo sapiens cofilin 2 (muscle) (CFL2), mRNA)	CFL2	tr|Q549N0|Q549N0_HUMAN Cofilin 2 (Muscle), isoform CRA_a OS=Homo sapiens OX=9606 GN=CFL2 PE=2 SV=1;sp|Q9Y281|COF2_HUMAN Cofilin-2 OS=Homo sapiens OX=9606 GN=CFL2 PE=1 SV=1;tr|E9PLJ3|E9PLJ3_HUMAN Cofilin-1 (Fragment) OS=Homo sapiens OX=9606 GN=CFL1 PE=1 SV=	1	1	18.736	166	14.086	6.6	2523100
H0Y938;H0YAC7;P35606;A0A7I2V258;D6R997;B4E2C9;A0A7I2V3G0;A0A7I2YQF9;D6RBZ7;D6RCL6;D6RBG7;D6RBT6	H0Y938	Coatomer subunit beta'	COPB2	tr|H0Y938|H0Y938_HUMAN Coatomer subunit beta OS=Homo sapiens OX=9606 GN=COPB2 PE=1 SV=2;tr|H0YAC7|H0YAC7_HUMAN Coatomer subunit beta OS=Homo sapiens OX=9606 GN=COPB2 PE=1 SV=2;sp|P35606|COPB2_HUMAN Coatomer subunit beta OS=Homo sapiens OX=9606 GN=COPB2	1	1	101.53	898	43.099	1.3	2502400
F6KPG5;A0A0C4DGB6;A8K9P0;B2RBS8;P02768;H0YA55;D6RHD5;B7WNR0;B4DPR2;Q56G89;B4DPP6;A0A087WWT3;C9JKR2;H7C013	F6KPG5	Albumin	ALB	tr|F6KPG5|F6KPG5_HUMAN Albumin (Fragment) OS=Homo sapiens OX=9606 PE=2 SV=1;tr|A0A0C4DGB6|A0A0C4DGB6_HUMAN Albumin OS=Homo sapiens OX=9606 GN=ALB PE=1 SV=1;tr|A8K9P0|A8K9P0_HUMAN cDNA FLJ78413, highly similar to Homo sapiens albumin, mRNA OS=Homo sapiens O	1	1	66.531	585	45.973	1.7	2459300
O60382;A0A140VK53;Q9UQ35;A0AUK8	O60382	KIAA0324	KIAA0324	tr|O60382|O60382_HUMAN KIAA0324 (Fragment) OS=Homo sapiens OX=9606 GN=KIAA0324 PE=4 SV=1;tr|A0A140VK53|A0A140VK53_HUMAN Testicular secretory protein Li 53 OS=Homo sapiens OX=9606 PE=2 SV=1;sp|Q9UQ35|SRRM2_HUMAN Serine/arginine repetitive matrix protein 2 O	1	1	191.3	1791	33.063	0.7	2414800
Q9Y5B9	Q9Y5B9	FACT complex subunit SPT16 (Chromatin-specific transcription elongation factor 140 kDa subunit) (FACT 140 kDa subunit) (FACTp140) (Facilitates chromatin transcription complex subunit SPT16) (hSPT16)	SUPT16H	sp|Q9Y5B9|SP16H_HUMAN FACT complex subunit SPT16 OS=Homo sapiens OX=9606 GN=SUPT16H PE=1 SV=1	1	1	119.91	1047	16.35	1.1	2345300
Q6E433;Q6IBA2;Q59G24;P53999;B7Z1Z0	Q6E433	Activated RNA polymerase II transcriptional coactivator p15 (SUB1 homolog)	PC4	tr|Q6E433|Q6E433_HUMAN Activated RNA polymerase II transcriptional coactivator p15 (Fragment) OS=Homo sapiens OX=9606 PE=2 SV=1;tr|Q6IBA2|Q6IBA2_HUMAN Activated RNA polymerase II transcriptional coactivator p15 OS=Homo sapiens OX=9606 GN=PC4 PE=2 SV=1;tr|Q	2	2	8.6549	73	14.138	27.4	2325400
A0A8V8TQK1;A0A8V8TRF0;A0A8V8TR47;A0A087WVQ6;A0A8V8TQ14;K7EJJ5;Q00610;A0A8V8TQ18;A0A8V8TQK3;A0A8V8TRE8;J3KS13;J3KRF5;A0A8V8TQK7;A0A087WX41;P53675	A0A8V8TQK1	Clathrin heavy chain	CLTC	tr|A0A8V8TQK1|A0A8V8TQK1_HUMAN Clathrin heavy chain 1 OS=Homo sapiens OX=9606 GN=CLTC PE=4 SV=1;tr|A0A8V8TRF0|A0A8V8TRF0_HUMAN Clathrin heavy chain 1 OS=Homo sapiens OX=9606 GN=CLTC PE=4 SV=1;tr|A0A8V8TR47|A0A8V8TR47_HUMAN Clathrin heavy chain 1 OS=Homo sa	1	1	188.94	1651	73.562	0.7	2150800
E5RHJ2;Q6PJH4;A8K721;E5RG56;B3GQE5;B8Y0L3;Q12797	E5RHJ2	Aspartate beta-hydroxylase	ASPH	tr|E5RHJ2|E5RHJ2_HUMAN Aspartyl/asparaginyl beta-hydroxylase OS=Homo sapiens OX=9606 GN=ASPH PE=1 SV=1;tr|Q6PJH4|Q6PJH4_HUMAN ASPH protein (Fragment) OS=Homo sapiens OX=9606 GN=ASPH PE=2 SV=1;tr|A8K721|A8K721_HUMAN cDNA FLJ77157, highly similar to Homo sap	1	1	11.787	113	11.879	22.1	2143300
Q6P2S0;Q659G3;E9PE20;A0A024R3P3;P49458	Q6P2S0	Signal recognition particle 9 kDa protein	SRP9	tr|Q6P2S0|Q6P2S0_HUMAN Signal recognition particle 9 kDa protein OS=Homo sapiens OX=9606 GN=SRP9 PE=1 SV=1;tr|Q659G3|Q659G3_HUMAN Signal recognition particle 9 kDa protein OS=Homo sapiens OX=9606 GN=SRP9 PE=1 SV=1;tr|E9PE20|E9PE20_HUMAN Signal recognition	1	1	5.7685	49	6.6111	18.4	2134900
G3V2N3;P54821;A0A140VJS2;Q5ISC7;Q99811	G3V2N3	Paired related homeobox 1	PRRX1	tr|G3V2N3|G3V2N3_HUMAN Paired mesoderm homeobox protein 1 OS=Homo sapiens OX=9606 GN=PRRX1 PE=1 SV=1;sp|P54821|PRRX1_HUMAN Paired mesoderm homeobox protein 1 OS=Homo sapiens OX=9606 GN=PRRX1 PE=1 SV=2;tr|A0A140VJS2|A0A140VJS2_HUMAN Testicular tissue protei	1	1	22.557	200	13.006	6.5	2046200
Q8N1H4;Q68DZ9;Q59GA1;B2RDQ3;P62995;H7C2L4;H7BXF3	Q8N1H4	cDNA FLJ40872 fis, clone TUTER2000283, highly similar to Homo sapiens transformer-2-beta (SFRS10) gene		tr|Q8N1H4|Q8N1H4_HUMAN cDNA FLJ40872 fis, clone TUTER2000283, highly similar to Homo sapiens transformer-2-beta (SFRS10) gene OS=Homo sapiens OX=9606 PE=2 SV=1;tr|Q68DZ9|Q68DZ9_HUMAN Uncharacterized protein DKFZp686F18120 (Fragment) OS=Homo sapiens OX=9606	1	1	29.201	252	11.503	2.8	1954200
E7ETU5;A0A0S2Z499;B4DN88;A0A0S2Z4B3;P29558;E7EPF2;D3DPB2;C9J9B2;Q5CZ65;Q5CZ66;C9JIJ9;A0A1B0GUW5;B4E2S3;Q6XE24	E7ETU5	RNA binding motif single stranded interacting protein 1	RBMS1	tr|E7ETU5|E7ETU5_HUMAN RNA-binding motif, single-stranded-interacting protein 1 OS=Homo sapiens OX=9606 GN=RBMS1 PE=1 SV=1;tr|A0A0S2Z499|A0A0S2Z499_HUMAN RNA binding motif single stranded interacting protein 1 isoform 1 (Fragment) OS=Homo sapiens OX=9606 G	1	1	40.147	370	12.54	4.1	1905300
J3QSY4;D6RC52;D6RCB9;Q9NX24	J3QSY4	Ribonucloprotein	NHP2	tr|J3QSY4|J3QSY4_HUMAN Ribonucloprotein OS=Homo sapiens OX=9606 GN=NHP2 PE=1 SV=1;tr|D6RC52|D6RC52_HUMAN Ribonucloprotein (Fragment) OS=Homo sapiens OX=9606 GN=NHP2 PE=1 SV=1;tr|D6RCB9|D6RCB9_HUMAN Ribonucloprotein (Fragment) OS=Homo sapiens OX=9606 GN=NHP	1	1	10.071	90	7.2917	21.1	1846900
Q53RR5;E9PG15;P27348	Q53RR5	Uncharacterized protein YWHAQ	YWHAQ	tr|Q53RR5|Q53RR5_HUMAN Uncharacterized protein YWHAQ (Fragment) OS=Homo sapiens OX=9606 GN=YWHAQ PE=3 SV=1;tr|E9PG15|E9PG15_HUMAN 14-3-3 protein theta (Fragment) OS=Homo sapiens OX=9606 GN=YWHAQ PE=1 SV=1;sp|P27348|1433T_HUMAN 14-3-3 protein theta OS=Homo	1	1	11.199	98	8.2332	14.3	1636700
Q9NR12;D6RAN1;D6RF83;H7BYK4;D6RH06	Q9NR12	PDZ and LIM domain protein 7 (LIM mineralization protein) (LMP) (Protein enigma)	PDLIM7	sp|Q9NR12|PDLI7_HUMAN PDZ and LIM domain protein 7 OS=Homo sapiens OX=9606 GN=PDLIM7 PE=1 SV=1;tr|D6RAN1|D6RAN1_HUMAN PDZ and LIM domain protein 7 (Fragment) OS=Homo sapiens OX=9606 GN=PDLIM7 PE=1 SV=1;tr|D6RF83|D6RF83_HUMAN PDZ and LIM domain protein 7 (F	1	1	49.844	457	11.359	2.2	1399300
A0A804HIY6;Q5M9N0	A0A804HIY6	Coiled-coil domain containing 158	CCDC158	tr|A0A804HIY6|A0A804HIY6_HUMAN Coiled-coil domain-containing protein 158 OS=Homo sapiens OX=9606 GN=CCDC158 PE=1 SV=1;sp|Q5M9N0|CD158_HUMAN Coiled-coil domain-containing protein 158 OS=Homo sapiens OX=9606 GN=CCDC158 PE=1 SV=2	1	1	127.57	1117	6.6215	0.9	1375300
Q53F48;A0A024QZK8;P31942;A0A024QZP1;B4DHY1	Q53F48	Heterogeneous nuclear ribonucleoprotein H3 isoform a variant		tr|Q53F48|Q53F48_HUMAN Heterogeneous nuclear ribonucleoprotein H3 isoform a variant (Fragment) OS=Homo sapiens OX=9606 PE=2 SV=1;tr|A0A024QZK8|A0A024QZK8_HUMAN Heterogeneous nuclear ribonucleoprotein H3 (2H9), isoform CRA_a OS=Homo sapiens OX=9606 GN=HNRPH	1	1	36.925	346	12.767	2.6	1310800
B2R4R9;P62857	B2R4R9	40S ribosomal protein S28	RPS28	tr|B2R4R9|B2R4R9_HUMAN 40S ribosomal protein S28 OS=Homo sapiens OX=9606 GN=RPS28 PE=2 SV=1;sp|P62857|RS28_HUMAN 40S ribosomal protein S28 OS=Homo sapiens OX=9606 GN=RPS28 PE=1 SV=1	1	1	7.8409	69	6.7894	17.4	1242500
P46087	P46087	Probable 28S rRNA (cytosine(4447)-C(5))-methyltransferase (EC 2.1.1.-) (Nucleolar protein 1) (Nucleolar protein 2 homolog) (Proliferating-cell nucleolar antigen p120) (Proliferation-associated nucleolar protein p120)	NOP2	sp|P46087|NOP2_HUMAN Probable 28S rRNA (cytosine(4447)-C(5))-methyltransferase OS=Homo sapiens OX=9606 GN=NOP2 PE=1 SV=2	1	1	89.301	812	8.1069	1.8	1213600
A0A6Q8PFC4;A0A6Q8PH89;A0A6Q8PH27;A0A6Q8PG00;A0A6Q8PG04;A0A6Q8PGS4;Q7Z427;Q05BK6;A0A6Q8PF40;Q7Z426;A0A6Q8PFY7;Q8TDJ5;Q92734	A0A6Q8PFC4	Trafficking from ER to golgi regulator	TFG	tr|A0A6Q8PFC4|A0A6Q8PFC4_HUMAN Protein TFG OS=Homo sapiens OX=9606 GN=TFG PE=1 SV=1;tr|A0A6Q8PH89|A0A6Q8PH89_HUMAN Protein TFG OS=Homo sapiens OX=9606 GN=TFG PE=1 SV=1;tr|A0A6Q8PH27|A0A6Q8PH27_HUMAN Protein TFG OS=Homo sapiens OX=9606 GN=TFG PE=1 SV=1;tr|A	1	1	27.321	249	6.4314	9.6	1173600
A0A1W2PNX8;Q9H3U1	A0A1W2PNX8	Unc-45 myosin chaperone A	UNC45A	tr|A0A1W2PNX8|A0A1W2PNX8_HUMAN Protein unc-45 homolog A OS=Homo sapiens OX=9606 GN=UNC45A PE=1 SV=1;sp|Q9H3U1|UN45A_HUMAN Protein unc-45 homolog A OS=Homo sapiens OX=9606 GN=UNC45A PE=1 SV=1	1	1	118.39	1084	6.9135	1.5	1159200
K7ENG2;B5BU25;P26368	K7ENG2	deleted	U2AF2	tr|K7ENG2|K7ENG2_HUMAN Splicing factor U2AF subunit OS=Homo sapiens OX=9606 GN=U2AF2 PE=1 SV=1;tr|B5BU25|B5BU25_HUMAN Splicing factor U2AF subunit OS=Homo sapiens OX=9606 GN=U2AF2 PE=2 SV=1;sp|P26368|U2AF2_HUMAN Splicing factor U2AF 65 kDa subunit OS=Homo	1	1	33.901	307	14.4	5.9	1078300
B3KSK3;B3KNJ3;O43293	B3KSK3	cDNA FLJ36473 fis, clone THYMU2016840, highly similar to Death-associated protein kinase 3		tr|B3KSK3|B3KSK3_HUMAN cDNA FLJ36473 fis, clone THYMU2016840, highly similar to Death-associated protein kinase 3 OS=Homo sapiens OX=9606 PE=2 SV=1;tr|B3KNJ3|B3KNJ3_HUMAN cDNA FLJ14684 fis, clone NT2RP2004933, highly similar to Death-associated protein kin	2	2	22.246	191	12.621	10.5	998620
Q6PKG0;A0A0B4J210;A0A8I5KSP1;A0A8I5KWU3;H0YC73;H0YBW1;E5RH50	Q6PKG0	La-related protein 1 (La ribonucleoprotein domain family member 1)	LARP1	sp|Q6PKG0|LARP1_HUMAN La-related protein 1 OS=Homo sapiens OX=9606 GN=LARP1 PE=1 SV=2;tr|A0A0B4J210|A0A0B4J210_HUMAN La-related protein 1 (Fragment) OS=Homo sapiens OX=9606 GN=LARP1 PE=1 SV=5;tr|A0A8I5KSP1|A0A8I5KSP1_HUMAN La-related protein 1 OS=Homo sapi	1	1	123.51	1096	16.625	0.7	918380
M0QXS5;A0A3B3ITJ4;B2R959;Q6NTA2;A0A384N6C7;P14866;M0R076;M0QYT0	M0QXS5	Heterogeneous nuclear ribonucleoprotein L	HNRNPL	tr|M0QXS5|M0QXS5_HUMAN Heterogeneous nuclear ribonucleoprotein L (Fragment) OS=Homo sapiens OX=9606 GN=HNRNPL PE=1 SV=1;tr|A0A3B3ITJ4|A0A3B3ITJ4_HUMAN Heterogeneous nuclear ribonucleoprotein L (Fragment) OS=Homo sapiens OX=9606 GN=HNRNPL PE=1 SV=1;tr|B2R95	1	1	58.362	530	12.387	2.1	572070
B3KWY2;Q8IXJ3;B4DZB1;B3KX19;Q6IBM8;A8KAP3;Q15029	B3KWY2	cDNA FLJ44205 fis, clone THYMU3001379, highly similar to 116 kDa U5 small nuclear ribonucleoprotein component		tr|B3KWY2|B3KWY2_HUMAN cDNA FLJ44205 fis, clone THYMU3001379, highly similar to 116 kDa U5 small nuclear ribonucleoprotein component OS=Homo sapiens OX=9606 PE=2 SV=1;tr|Q8IXJ3|Q8IXJ3_HUMAN Small nuclear ribonucleoprotein component OS=Homo sapiens OX=9606	1	1	61.051	550	6.5977	2.4	540100
B4DNJ5;B7Z4L4;Q96HX3;B4DL99;Q6IBR0;Q53EP4;P04843	B4DNJ5	Dolichyl-diphosphooligosaccharide--protein glycosyltransferase subunit 1		tr|B4DNJ5|B4DNJ5_HUMAN Dolichyl-diphosphooligosaccharide--protein glycosyltransferase subunit 1 OS=Homo sapiens OX=9606 PE=2 SV=1;tr|B7Z4L4|B7Z4L4_HUMAN Dolichyl-diphosphooligosaccharide--protein glycosyltransferase subunit 1 OS=Homo sapiens OX=9606 GN=RPN	1	1	43.368	378	6.6503	3.2	442960
G3V3B0;Q69YJ6;B4DQZ7;S4R3H4;E7EQT4;Q9UKV3	G3V3B0	Apoptotic chromatin condensation inducer 1	ACIN1	tr|G3V3B0|G3V3B0_HUMAN Apoptotic chromatin condensation inducer in the nucleus OS=Homo sapiens OX=9606 GN=ACIN1 PE=1 SV=1;tr|Q69YJ6|Q69YJ6_HUMAN Uncharacterized protein DKFZp667N107 (Fragment) OS=Homo sapiens OX=9606 GN=DKFZp667N107 PE=2 SV=1;tr|B4DQZ7|B4D	1	1	67.494	582	6.8504	2.1	296440
A0A024RBE7;P42167;G5E972;A0A024RBH7;Q59G12;H0YJH7;Q9P1N8	A0A024RBE7	Thymopoietin, isoform CRA_c	TMPO	tr|A0A024RBE7|A0A024RBE7_HUMAN Thymopoietin, isoform CRA_c OS=Homo sapiens OX=9606 GN=TMPO PE=3 SV=1;sp|P42167|LAP2B_HUMAN Lamina-associated polypeptide 2, isoforms beta/gamma OS=Homo sapiens OX=9606 GN=TMPO PE=1 SV=2;tr|G5E972|G5E972_HUMAN Lamina-associat	4	0	50.67	454	48.97	14.8	0
P20700;E9PBF6;Q6DC98;A0A0D9SFE5;A0A0D9SFY5;B4DZT3	P20700	Lamin-B1	LMNB1	sp|P20700|LMNB1_HUMAN Lamin-B1 OS=Homo sapiens OX=9606 GN=LMNB1 PE=1 SV=2;tr|E9PBF6|E9PBF6_HUMAN Lamin-B1 OS=Homo sapiens OX=9606 GN=LMNB1 PE=1 SV=1;tr|Q6DC98|Q6DC98_HUMAN LMNB1 protein (Fragment) OS=Homo sapiens OX=9606 GN=LMNB1 PE=2 SV=1;tr|A0A0D9SFE5|A0	1	0	66.408	586	50.43	1.4	0
F8W9J4;A0A7P0T890;Q03001;E7ETB9;E9PHM6;F6QMI7;A0A494C1D7;B4DGY0;Q6P0N6;B4DSS9;Q5T0V7;A0A0U1RQJ2	F8W9J4	Dystonin	DST	tr|F8W9J4|F8W9J4_HUMAN Dystonin OS=Homo sapiens OX=9606 GN=DST PE=1 SV=1;tr|A0A7P0T890|A0A7P0T890_HUMAN Dystonin OS=Homo sapiens OX=9606 GN=DST PE=1 SV=1;sp|Q03001|DYST_HUMAN Dystonin OS=Homo sapiens OX=9606 GN=DST PE=1 SV=4;tr|E7ETB9|E7ETB9_HUMAN Dystonin	1	1	847.96	7461	42.56	0.1	0
F8WAN1;B2RMV2;A0A494C1J1;Q69YQ0;Q59GT7;C9J8U1	F8WAN1	Cytospin-A	SPECC1L	tr|F8WAN1|F8WAN1_HUMAN Cytospin-A OS=Homo sapiens OX=9606 GN=SPECC1L-ADORA2A PE=3 SV=2;tr|B2RMV2|B2RMV2_HUMAN Cytospin-A OS=Homo sapiens OX=9606 GN=CYTSA PE=2 SV=1;tr|A0A494C1J1|A0A494C1J1_HUMAN Cytospin-A OS=Homo sapiens OX=9606 GN=SPECC1L PE=1 SV=1;sp|Q6	1	1	101.51	911	41.432	1.3	0
Q53GE2;Q53GC7;A4D0V4;P47755;B4DE01;F8W9N7;C9JUG7	Q53GE2	F-actin-capping protein subunit alpha		tr|Q53GE2|Q53GE2_HUMAN F-actin-capping protein subunit alpha (Fragment) OS=Homo sapiens OX=9606 PE=2 SV=1;tr|Q53GC7|Q53GC7_HUMAN F-actin-capping protein subunit alpha (Fragment) OS=Homo sapiens OX=9606 PE=2 SV=1;tr|A4D0V4|A4D0V4_HUMAN F-actin-capping prote	1	0	32.967	286	43.019	3.5	0
F8W930;Q9Y6M1;B4DKT5	F8W930	Insulin like growth factor 2 mRNA binding protein 2	IGF2BP2	tr|F8W930|F8W930_HUMAN Insulin-like growth factor 2 mRNA-binding protein 2 OS=Homo sapiens OX=9606 GN=IGF2BP2 PE=1 SV=1;sp|Q9Y6M1|IF2B2_HUMAN Insulin-like growth factor 2 mRNA-binding protein 2 OS=Homo sapiens OX=9606 GN=IGF2BP2 PE=1 SV=2;tr|B4DKT5|B4DKT5_	1	0	66.785	605	35.138	2.1	0
A2BDK6;A0A024RAM4;P46821;D6RA40;A5D8X6;Q05BW8;D6RA32;Q86X89;Q32NB7;Q6PJD3;A5D6X1;Q4VBY4;Q5H9P1	A2BDK6	Microtubule-associated protein 1B (Microtubule-associated protein 1B, isoform CRA_a)	MAP1B	tr|A2BDK6|A2BDK6_HUMAN Microtubule-associated protein 1B OS=Homo sapiens OX=9606 GN=MAP1B PE=2 SV=1;tr|A0A024RAM4|A0A024RAM4_HUMAN Microtubule-associated protein 1B, isoform CRA_b OS=Homo sapiens OX=9606 GN=MAP1B PE=4 SV=1;sp|P46821|MAP1B_HUMAN Microtubule	2	2	256.71	2342	23.562	1	0
P13535;V9HWC1;Q9Y623;P12882;P11055;Q9UKX2;B4E0I9;Q9UKX3;B4DRV3;Q5GJ67	P13535	Myosin-8 (Myosin heavy chain 8) (Myosin heavy chain, skeletal muscle, perinatal) (MyHC-perinatal)	MYH8	sp|P13535|MYH8_HUMAN Myosin-8 OS=Homo sapiens OX=9606 GN=MYH8 PE=1 SV=3;tr|V9HWC1|V9HWC1_HUMAN Epididymis luminal protein 71 OS=Homo sapiens OX=9606 GN=HEL71 PE=2 SV=1;sp|Q9Y623|MYH4_HUMAN Myosin-4 OS=Homo sapiens OX=9606 GN=MYH4 PE=2 SV=2;sp|P12882|MYH1_H	1	0	222.76	1937	41.695	0.5	0
Q16352;B4DE66	Q16352	Alpha-internexin (Alpha-Inx) (66 kDa neurofilament protein) (NF-66) (Neurofilament-66) (Neurofilament 5)	INA	sp|Q16352|AINX_HUMAN Alpha-internexin OS=Homo sapiens OX=9606 GN=INA PE=1 SV=2	1	0	55.39	499	23.936	1.8	0
D6RAF8;A0A024RDF4;A1LU37;Q14103;D6RD83;D6RF44;H0YA96;H0Y8G5;Q12771;B4DTC3;A0A024RDB4;D6RBQ9;B4E0W4	D6RAF8	Heterogeneous nuclear ribonucleoprotein D	HNRNPD	tr|D6RAF8|D6RAF8_HUMAN Heterogeneous nuclear ribonucleoprotein D0 (Fragment) OS=Homo sapiens OX=9606 GN=HNRNPD PE=1 SV=1;tr|A0A024RDF4|A0A024RDF4_HUMAN Heterogeneous nuclear ribonucleoprotein D (AU-rich element RNA binding protein 1, 37kDa), isoform CRA_e	1	1	23.076	221	19.172	4.5	0
A0A384NPH0;Q03252;A0A0A7M1X5	A0A384NPH0	Epididymis secretory sperm binding protein	LMNB2	tr|A0A384NPH0|A0A384NPH0_HUMAN Epididymis secretory sperm binding protein OS=Homo sapiens OX=9606 PE=2 SV=1;sp|Q03252|LMNB2_HUMAN Lamin-B2 OS=Homo sapiens OX=9606 GN=LMNB2 PE=1 SV=4;tr|A0A0A7M1X5|A0A0A7M1X5_HUMAN Lamin B2, isoform CRA_b OS=Homo sapiens OX=	1	0	67.688	600	18.878	1.3	0
B4DP54;Q9BUF5;K7ESM5;Q2NKY5;K7ESQ3;K7EQT3;K7EJ64;K7ERA8;K7EJZ4;K7EL29;K7EN98;K7EPE5	B4DP54	Tubulin beta chain	TUBB6	tr|B4DP54|B4DP54_HUMAN Tubulin beta chain OS=Homo sapiens OX=9606 PE=2 SV=1;sp|Q9BUF5|TBB6_HUMAN Tubulin beta-6 chain OS=Homo sapiens OX=9606 GN=TUBB6 PE=1 SV=1;tr|K7ESM5|K7ESM5_HUMAN Tubulin beta chain (Fragment) OS=Homo sapiens OX=9606 GN=TUBB6 PE=1 SV=1	1	0	46.701	418	25.678	2.2	0
P61160;B4DHK9;A0A1B0GWD0;A0A1B0GWH0;B4DWQ5;Q8IY98	P61160	Actin-related protein 2 (Actin-like protein 2)	ACTR2	sp|P61160|ARP2_HUMAN Actin-related protein 2 OS=Homo sapiens OX=9606 GN=ACTR2 PE=1 SV=1;tr|B4DHK9|B4DHK9_HUMAN cDNA FLJ51656, highly similar to Actin-like protein 2 OS=Homo sapiens OX=9606 PE=2 SV=1	1	1	44.76	394	21.663	3	0
Q6ZRV0;Q8N556	Q6ZRV0	cDNA FLJ46074 fis, clone TESTI2001915, highly similar to Homo sapiens actin filament associated protein (AFAP)		tr|Q6ZRV0|Q6ZRV0_HUMAN cDNA FLJ46074 fis, clone TESTI2001915, highly similar to Homo sapiens actin filament associated protein (AFAP) OS=Homo sapiens OX=9606 PE=2 SV=1;sp|Q8N556|AFAP1_HUMAN Actin filament-associated protein 1 OS=Homo sapiens OX=9606 GN=AFA	1	1	45.037	413	17.474	6.8	0
E9PMD4;A0A024R4Z6;Q08945	E9PMD4	FACT complex subunit SSRP1	SSRP1	tr|E9PMD4|E9PMD4_HUMAN FACT complex subunit SSRP1 (Fragment) OS=Homo sapiens OX=9606 GN=SSRP1 PE=1 SV=2;tr|A0A024R4Z6|A0A024R4Z6_HUMAN FACT complex subunit SSRP1 OS=Homo sapiens OX=9606 GN=SSRP1 PE=3 SV=1;sp|Q08945|SSRP1_HUMAN FACT complex subunit SSRP1 OS	1	1	19.847	173	11.88	4.6	0
C9JJD3;C9JTK4;H7C4C3;A0A087WY71;C9JGT8;C9JPV8;E9PFW3;B4DNB9;Q96CW1;A0A8I5KT55;A0A8I5QJU5;C9JJ47;B4DTI4;B7Z4N2;A0A8I5KWD3;B4DJB1;B4DFM1;B4E304	C9JJD3	AP-2 complex subunit mu	AP2M1	tr|C9JJD3|C9JJD3_HUMAN AP-2 complex subunit mu OS=Homo sapiens OX=9606 GN=AP2M1 PE=1 SV=2;tr|C9JTK4|C9JTK4_HUMAN AP-2 complex subunit mu OS=Homo sapiens OX=9606 GN=AP2M1 PE=1 SV=2;tr|H7C4C3|H7C4C3_HUMAN AP-2 complex subunit mu OS=Homo sapiens OX=9606 GN=AP	1	1	43.614	383	11.46	2.6	0
B4DEM8;A0A590UJK4;A0A590UK01;A0A590UJP7;Q59GY3;V9HVZ0;A8K588;A0A0D9SEM4;Q53F45;A8K644;A0A590UK80;Q13247;Q08170;B4DJK0;B5BU15;B4DUA4;A0A024R6D8;Q59EK7;Q59EF5;Q13243	B4DEM8	cDNA FLJ50118, highly similar to Splicing factor, arginine/serine-rich 4	SRSF6	tr|B4DEM8|B4DEM8_HUMAN cDNA FLJ50118, highly similar to Splicing factor, arginine/serine-rich 4 OS=Homo sapiens OX=9606 PE=2 SV=1;tr|A0A590UJK4|A0A590UJK4_HUMAN Serine/arginine-rich-splicing factor 6 OS=Homo sapiens OX=9606 GN=SRSF6 PE=1 SV=1;tr|A0A590UK01	1	1	18.285	158	11.07	5.7	0
H0YH87;F8W0B5;A0A2R8Y7P6;A0A2R8YDM9;A0A5F9ZHH4;F8VQP2;F8WB06;Q2M2R5;V9GY86;A0A5F9ZI57;A0A2R8Y7E6;A0A2R8Y5A6;A0A5F9ZHX3;A0A5F9ZHW5;Q99700;B3KT59;F8VRK6;A0A5F9ZH85	H0YH87	Ataxin 2	ATXN2	tr|H0YH87|H0YH87_HUMAN Ataxin-2 OS=Homo sapiens OX=9606 GN=ATXN2 PE=1 SV=2;tr|F8W0B5|F8W0B5_HUMAN Ataxin-2 (Fragment) OS=Homo sapiens OX=9606 GN=ATXN2 PE=1 SV=4;tr|A0A2R8Y7P6|A0A2R8Y7P6_HUMAN Ataxin-2 OS=Homo sapiens OX=9606 GN=ATXN2 PE=1 SV=1;tr|A0A2R8YDM	1	0	90.166	835	11.516	1	0
A1LUY1;P49207;Q5MK14	A1LUY1	60S ribosomal protein L34	RPL34	tr|A1LUY1|A1LUY1_HUMAN 60S ribosomal protein L34 OS=Homo sapiens OX=9606 GN=RPL34 PE=3 SV=1;sp|P49207|RL34_HUMAN 60S ribosomal protein L34 OS=Homo sapiens OX=9606 GN=RPL34 PE=1 SV=3;tr|Q5MK14|Q5MK14_HUMAN 60S ribosomal protein L34 (Fragment) OS=Homo sapien	2	2	13.293	117	11.58	14.5	0
A5YM51;P12883;P13533;Q59EV3;Q6PJ55;Q5GJ54;A0A6E1W127;A7E2Y1;Q1ED46;A0A7R6M6S9;A0A7R6M6S3;Q14905;Q9H6N6	A5YM51	MYH7 protein	MYH7	tr|A5YM51|A5YM51_HUMAN MYH7 protein (Fragment) OS=Homo sapiens OX=9606 GN=MYH7 PE=2 SV=1;sp|P12883|MYH7_HUMAN Myosin-7 OS=Homo sapiens OX=9606 GN=MYH7 PE=1 SV=5;sp|P13533|MYH6_HUMAN Myosin-6 OS=Homo sapiens OX=9606 GN=MYH6 PE=1 SV=5;tr|Q59EV3|Q59EV3_HUMAN	1	0	223.02	1934	11.483	0.5	0
Q5JW30;A8K622;Q59F99;O95793;F6UDC6;Q6PJX3;Q5JW28;B4DPJ9;B3KRE0	Q5JW30	Staufen double-stranded RNA binding protein 1	STAU1	tr|Q5JW30|Q5JW30_HUMAN Double-stranded RNA-binding protein Staufen homolog 1 OS=Homo sapiens OX=9606 GN=STAU1 PE=1 SV=1;tr|A8K622|A8K622_HUMAN cDNA FLJ75871, highly similar to Homo sapiens staufen, RNA binding protein (STAU), transcript variant T3, mRNA OS	1	1	54.708	494	16.162	2	0
Q0VGD6;Q6MZS5;B2R7W4;O43390;A0A6Q8PHG0;A0A6Q8PEX7;A0A6Q8PH31;B4DMD1;A0A6Q8PH35;B4DT28;B4DMB1	Q0VGD6	HNRPR protein	HNRPR	tr|Q0VGD6|Q0VGD6_HUMAN HNRPR protein (Fragment) OS=Homo sapiens OX=9606 GN=HNRPR PE=2 SV=1;tr|Q6MZS5|Q6MZS5_HUMAN Uncharacterized protein DKFZp686A13234 (Fragment) OS=Homo sapiens OX=9606 GN=DKFZp686A13234 PE=2 SV=1;tr|B2R7W4|B2R7W4_HUMAN cDNA, FLJ93632, h	1	0	67.86	607	12.59	2	0
B3KN82;Q9Y2X3;H7BZ72	B3KN82	cDNA FLJ13913 fis, clone Y79AA1000231, highly similar to Nucleolar protein NOP5	NOP58	tr|B3KN82|B3KN82_HUMAN cDNA FLJ13913 fis, clone Y79AA1000231, highly similar to Nucleolar protein NOP5 OS=Homo sapiens OX=9606 PE=2 SV=1;sp|Q9Y2X3|NOP58_HUMAN Nucleolar protein 58 OS=Homo sapiens OX=9606 GN=NOP58 PE=1 SV=1;tr|H7BZ72|H7BZ72_HUMAN Nucleolar	1	1	52.288	466	15.937	3.2	0
B4DUN9;E7EUA0	B4DUN9	cDNA FLJ56909, highly similar to Rattus norvegicus nexilin (Nexn), transcript variant s, mRNA	NEXN	tr|B4DUN9|B4DUN9_HUMAN cDNA FLJ56909, highly similar to Rattus norvegicus nexilin (Nexn), transcript variant s, mRNA OS=Homo sapiens OX=9606 PE=2 SV=1;tr|E7EUA0|E7EUA0_HUMAN Nexilin (Fragment) OS=Homo sapiens OX=9606 GN=NEXN PE=1 SV=1	4	0	61.519	508	28.501	5.9	0
H0YJB9;G3V4C6;Q5RLJ0;Q549M8;Q9Y224	H0YJB9	RNA transcription, translation and transport factor protein	RTRAF	tr|H0YJB9|H0YJB9_HUMAN RNA transcription, translation and transport factor protein (Fragment) OS=Homo sapiens OX=9606 GN=RTRAF PE=1 SV=1;tr|G3V4C6|G3V4C6_HUMAN RNA transcription, translation and transport factor protein OS=Homo sapiens OX=9606 GN=RTRAF PE=	1	1	14.726	129	12.786	7	0
J3KRL0;Q7Z3N6;K7EIG7;J3QRN6;O94832	J3KRL0	Myosin ID	MYO1D	tr|J3KRL0|J3KRL0_HUMAN Unconventional myosin-Id OS=Homo sapiens OX=9606 GN=MYO1D PE=1 SV=1;tr|Q7Z3N6|Q7Z3N6_HUMAN Uncharacterized protein DKFZp686A01173 (Fragment) OS=Homo sapiens OX=9606 GN=DKFZp686A01173 PE=2 SV=1;tr|K7EIG7|K7EIG7_HUMAN Unconventional my	1	1	49.768	436	11.85	2.1	0
P0CF74;A0M8Q9;Q8TCJ5;P0DOY3;P0DOY2;A0A5H1ZRQ4;A2NU33;A0A5H1ZRQ7;Q6PJR7;V9GZF7;A0A0B4J231;P0DOX8;Q5FWF9;Q8N5F4;Q6GMW4;Q8N355;Q7Z2U7;Q6NS95;Q6GMW3;Q6GMV8;Q5CZ94;S6BGD6;Q6PJG0;Q6PIK1;Q6P2J1;Q6IN99;Q6GMW6;Q567P1;A2NUT2;A0A5E4;Q96E61;Q8NEJ1;Q6PIQ7;Q6P5S3;Q6IPQ0;Q6GMX4;Q6GMX3;Q6GMV7;Q6DHW4;P0CG04;A0M8Q6;P15814;B9A064	P0CF74	Immunoglobulin lambda constant 6 (Ig lambda-6 chain C region)	IGLC6	sp|P0CF74|IGLC6_HUMAN Immunoglobulin lambda constant 6 OS=Homo sapiens OX=9606 GN=IGLC6 PE=1 SV=1;tr|A0M8Q9|A0M8Q9_HUMAN C1 segment protein (Fragment) OS=Homo sapiens OX=9606 GN=C1 segment PE=4 SV=1;tr|Q8TCJ5|Q8TCJ5_HUMAN Uncharacterized protein DKFZp667J0	1	1	11.276	106	15.53	7.5	0
Q13707	Q13707	ACTA2 protein	ACTA2	tr|Q13707|Q13707_HUMAN ACTA2 protein (Fragment) OS=Homo sapiens OX=9606 GN=ACTA2 PE=3 SV=1	9	0	36.807	330	13.799	31.5	0
F8VR82;Q9UPN1;F8VYE8;A0A024RBP2;F8W0W8;P36873;A0A087WYY5	F8VR82	Serine/threonine-protein phosphatase (EC 3.1.3.16)	PPP1CC	tr|F8VR82|F8VR82_HUMAN Serine/threonine-protein phosphatase OS=Homo sapiens OX=9606 GN=PPP1CC PE=1 SV=1;tr|Q9UPN1|Q9UPN1_HUMAN Serine/threonine-protein phosphatase (Fragment) OS=Homo sapiens OX=9606 GN=PPP1CC PE=3 SV=1;tr|F8VYE8|F8VYE8_HUMAN Serine/threoni	1	0	30.987	270	12.892	3.3	0
A0A1P7ZIM8;F8WD26;F8J2B5;J3KP06;Q8WWI1;E9PMP7;E9PMT2;A0A0A0MTE2;A0A8V8TKQ1;H0Y424;H0YDQ3;E9PJ10;E9PLU6;E9PK58;E9PRE3;E9PRJ0;H0YE95;E9PMJ6;U3KQE6	A0A1P7ZIM8	LMO7b	LMO7	tr|A0A1P7ZIM8|A0A1P7ZIM8_HUMAN LMO7b OS=Homo sapiens OX=9606 PE=2 SV=1;tr|F8WD26|F8WD26_HUMAN LIM domain only protein 7 OS=Homo sapiens OX=9606 GN=LMO7 PE=1 SV=2;tr|F8J2B5|F8J2B5_HUMAN LIM domain only 7 protein OS=Homo sapiens OX=9606 GN=LMO7 PE=2 SV=1;tr|	21	0	147.21	1297	7.6407	23.1	0
A0A5C2GFX4	A0A5C2GFX4	IGH + IGL c71_light_IGKV1-9_IGKJ2		tr|A0A5C2GFX4|A0A5C2GFX4_HUMAN IGH + IGL c71_light_IGKV1-9_IGKJ2 (Fragment) OS=Homo sapiens OX=9606 PE=2 SV=1	1	1	11.585	107	8.8038	15	0
B3KRK8;B0YJC5;H7C5W5;B3KWQ6;Q53SB5;Q45VM8;Q45VM7;Q45VM6;L7RDA5;A5Z217;A0A384NPX1;P41219;P17661;Q9H319;A0A7R6M6U0;Q96GE1;F8W835;B4DUI0;Q5RLN2;A0A1W2PRT3;Q59EM6;B4DR43;Q8TCR7;B3KXJ0;B3KQI5;E7EMV2;B4DJT7;E7ESP9;A5YM63;P07196;P07197	B3KRK8	cDNA FLJ34494 fis, clone HLUNG2005030, highly similar to VIMENTIN	VIM	tr|B3KRK8|B3KRK8_HUMAN Vimentin OS=Homo sapiens OX=9606 PE=2 SV=1;tr|B0YJC5|B0YJC5_HUMAN Vimentin OS=Homo sapiens OX=9606 GN=VIM PE=1 SV=1	35	0	46.976	407	8.1476	67.1	0
K7EQH4;K7EJP1;B4DGW3;K7ERX7;K7EK77;V9HW26;P25705	K7EQH4	ATP synthase F1 subunit alpha	ATP5F1A	tr|K7EQH4|K7EQH4_HUMAN ATP synthase subunit alpha, mitochondrial (Fragment) OS=Homo sapiens OX=9606 GN=ATP5F1A PE=1 SV=1;tr|K7EJP1|K7EJP1_HUMAN ATP synthase subunit alpha, mitochondrial (Fragment) OS=Homo sapiens OX=9606 GN=ATP5F1A PE=1 SV=8;tr|B4DGW3|B4DG	1	1	11.715	111	10.572	14.4	0
B4E3A4;P63261;B4DVQ0;I3L4N8;A0A804GS07;I3L3I0;I3L1U9;I3L3R2;J3KT65;A1E282;K7EM38;A0A7P0TBL1	B4E3A4	cDNA FLJ57283, highly similar to Actin, cytoplasmic 2	ACTG1	tr|B4E3A4|B4E3A4_HUMAN cDNA FLJ57283, highly similar to Actin, cytoplasmic 2 OS=Homo sapiens OX=9606 PE=2 SV=1;sp|P63261|ACTG_HUMAN Actin, cytoplasmic 2 OS=Homo sapiens OX=9606 GN=ACTG1 PE=1 SV=1;tr|B4DVQ0|B4DVQ0_HUMAN cDNA FLJ58286, highly similar to Acti	17	0	39.799	356	6.5625	48.3	0
K7ERG4;P62316	K7ERG4	Small nuclear ribonucleoprotein Sm D2 (Sm-D2) (snRNP core protein D2)	SNRPD2	tr|K7ERG4|K7ERG4_HUMAN Small nuclear ribonucleoprotein Sm D2 OS=Homo sapiens OX=9606 GN=SNRPD2 PE=1 SV=1;sp|P62316|SMD2_HUMAN Small nuclear ribonucleoprotein Sm D2 OS=Homo sapiens OX=9606 GN=SNRPD2 PE=1 SV=1	1	1	8.7769	78	7.3382	12.8	0
Q562R1	Q562R1	Beta-actin-like protein 2 (Kappa-actin)	ACTBL2	sp|Q562R1|ACTBL_HUMAN Beta-actin-like protein 2 OS=Homo sapiens OX=9606 GN=ACTBL2 PE=1 SV=2	5	0	42.003	376	7.3584	11.2	0
Q5T6U8;Q6IPL9	Q5T6U8	High mobility group AT-hook 1	HMGA1	tr|Q5T6U8|Q5T6U8_HUMAN High mobility group AT-hook 1 OS=Homo sapiens OX=9606 GN=HMGA1 PE=2 SV=1;tr|Q6IPL9|Q6IPL9_HUMAN HMGA1 protein OS=Homo sapiens OX=9606 GN=HMGA1 PE=2 SV=1	1	0	10.679	96	6.2725	19.8	0
V9HVZ7	V9HVZ7	Epididymis luminal protein 176	HEL-176	tr|V9HVZ7|V9HVZ7_HUMAN Epididymis luminal protein 176 OS=Homo sapiens OX=9606 GN=HEL-176 PE=2 SV=1	9	0	25.035	223	10.062	43.9	0
