# Supplementary material for: METTL3-dependent m6A modification of PSEN1 mRNA regulates craniofacial development through the Wnt/β-catenin signaling pathway
Source: Cell Death Dis. 2024 Mar 20;15(3):229. doi: 10.1038/s41419-024-06606-9 (PMC10954657; doi:10.1038/s41419-024-06606-9)
Supplement: Supplementary file 11 — Supplementary Table 10 [file 41419_2024_6606_MOESM11_ESM.xlsx]

## Sheet: Table S10
Table S10. Mass spectrometry analysis of the co-immunoprecipitation with anti-PSEN1 antibody in DPSCs
Protein IDs	Entry	Protein names	Gene Names	Fasta headers	Peptides DPSC+P	Unique peptides DPSC+P	Mol. weight [kDa]	Sequence length	Score	Sequence coverage DPSC+P [%]	LFQ intensity DPSC+P
A0A8I5KSD5;A0A8I5KUE3;A0A8I5KYZ1;E9PMV1;Q15149;H0YDN1;D3DWL0;Q96IE3	A0A8I5KSD5	Plectin	PLEC	tr|A0A8I5KSD5|A0A8I5KSD5_HUMAN Plectin OS=Homo sapiens OX=9606 GN=PLEC PE=1 SV=1;tr|A0A8I5KUE3|A0A8I5KUE3_HUMAN Plectin OS=Homo sapiens OX=9606 GN=PLEC PE=1 SV=1;tr|A0A8I5KYZ1|A0A8I5KYZ1_HUMAN Plectin OS=Homo sapiens OX=9606 GN=PLEC PE=1 SV=1;tr|E9PMV1|E9P	35	35	505.29	4453	323.31	8.7	1904800000
A7BI36;Q9P2E9;A1A5C4;F8W7S5;A1A5C5;Q32NB1;A2A2S5;V9GY78;B3KSG1;A0A087WU26	A7BI36	p180/ribosome receptor	RRBP1	tr|A7BI36|A7BI36_HUMAN p180/ribosome receptor OS=Homo sapiens OX=9606 GN=RRBP1 PE=2 SV=2;sp|Q9P2E9|RRBP1_HUMAN Ribosome-binding protein 1 OS=Homo sapiens OX=9606 GN=RRBP1 PE=1 SV=5;tr|A1A5C4|A1A5C4_HUMAN RRBP1 protein OS=Homo sapiens OX=9606 GN=RRBP1 PE=2	27	27	165.75	1540	323.31	34.9	2141900000
P21333;A6NDY9;Q60FE6;Q60FE5;Q8TES4;A0A7P0NMY4;B4DTD5;Q96C61;Q6NXF2;A0A087WWY3;A0A7I2V3E6;H7C2E7;H0Y5F3;F8WE98;B4E2F9	P21333	Filamin-A (FLN-A) (Actin-binding protein 280) (ABP-280) (Alpha-filamin) (Endothelial actin-binding protein) (Filamin-1) (Non-muscle filamin)	FLNA	sp|P21333|FLNA_HUMAN Filamin-A OS=Homo sapiens OX=9606 GN=FLNA PE=1 SV=4;tr|A6NDY9|A6NDY9_HUMAN Filamin A OS=Homo sapiens OX=9606 GN=FLNA PE=2 SV=4;tr|Q60FE6|Q60FE6_HUMAN Filamin A OS=Homo sapiens OX=9606 GN=FLNA PE=2 SV=1;tr|Q60FE5|Q60FE5_HUMAN Filamin-A	13	13	280.74	2647	214.33	7.5	527180000
P35222	P35222	Catenin beta-1	CTNNB1	sp|P35222|CTNB1_HUMAN Catenin beta-1 OS=Homo sapiens OX=9606 GN=CTNNB1 PE=1 SV=1	12	12	85.496	781	199.52	28.3	21642000
P02452;Q6LAN8;H9C5C5;D3DTX7;Q9UMA6;T1RTD8	P02452	Collagen alpha-1(I) chain (Alpha-1 type I collagen)	COL1A1	sp|P02452|CO1A1_HUMAN Collagen alpha-1(I) chain OS=Homo sapiens OX=9606 GN=COL1A1 PE=1 SV=6;tr|Q6LAN8|Q6LAN8_HUMAN Collagen type I alpha 1 (Fragment) OS=Homo sapiens OX=9606 GN=COL1A1 PE=4 SV=1;tr|H9C5C5|H9C5C5_HUMAN Collagen alpha-1(I) chain preproprotein	11	11	138.91	1464	179.25	11.2	243150000
A0A384MR03;B7ZLE5;A0A024R462;P02751;Q6MZM7;B4DU16;Q59G22;B4DTK1;Q6N084;H0Y7Z1;Q68CX6;Q5CZ99;Q9UQS6;O95617;A6YID4;A6YID5;A6YID3;A6YID2;A6YID6;Q9H382;Q7L553;Q6PJE5;B4DN21;B4DTH2;Q6MZF4;H0Y4K8	A0A384MR03	Fibronectin	FN1	tr|A0A384MR03|A0A384MR03_HUMAN Fibronectin OS=Homo sapiens OX=9606 PE=2 SV=1;tr|B7ZLE5|B7ZLE5_HUMAN Fibronectin OS=Homo sapiens OX=9606 GN=FN1 PE=2 SV=1;tr|A0A024R462|A0A024R462_HUMAN Fibronectin OS=Homo sapiens OX=9606 GN=FN1 PE=4 SV=1;sp|P02751|FINC_HUMA	9	9	239.62	2176	72.973	7.2	607900000
C9JKR2;B7WNR0;A0A0C4DGB6;P02768;H0YA55;D6RHD5;B4DPR2;F6KPG5;A8K9P0;B2RBS8;B4DPP6;A0A087WWT3;Q56G89;H7C013	C9JKR2	Albumin (Albumin, isoform CRA_k)	ALB	tr|C9JKR2|C9JKR2_HUMAN Albumin OS=Homo sapiens OX=9606 GN=ALB PE=1 SV=1;tr|B7WNR0|B7WNR0_HUMAN Albumin OS=Homo sapiens OX=9606 GN=ALB PE=1 SV=1;tr|A0A0C4DGB6|A0A0C4DGB6_HUMAN Albumin OS=Homo sapiens OX=9606 GN=ALB PE=1 SV=1;sp|P02768|ALBU_HUMAN Albumin OS=	1	1	47.287	417	80.634	6.5	5847300
B0YJC4;V9HWE1;Q53HU8;P08670;B3KRK8;B0YJC5;A0A0S2Z4T0;A0A1B0GVG8;A0A1B0GTT5;A0A1W2PRT3;B4E192;B4DJW0;A0A1X7SBR3;A0A1W2PR46;P14136	B0YJC4	Vimentin (Vimentin variant 3)	VIM	tr|B0YJC4|B0YJC4_HUMAN Vimentin OS=Homo sapiens OX=9606 GN=VIM PE=1 SV=1;tr|V9HWE1|V9HWE1_HUMAN Vimentin OS=Homo sapiens OX=9606 GN=HEL113 PE=2 SV=1;tr|Q53HU8|Q53HU8_HUMAN Vimentin (Fragment) OS=Homo sapiens OX=9606 PE=2 SV=1;sp|P08670|VIME_HUMAN Vimentin	5	5	49.653	431	97.092	9.5	379210000
F8VQE1;B4DN52;Q53GG0;Q9UHB6;F8VRN8;F8VS07;B3KTW2	F8VQE1	LIM domain and actin binding 1	LIMA1	tr|F8VQE1|F8VQE1_HUMAN LIM domain and actin-binding protein 1 OS=Homo sapiens OX=9606 GN=LIMA1 PE=1 SV=1;tr|B4DN52|B4DN52_HUMAN cDNA FLJ55990, highly similar to LIM domain and actin-binding protein 1 OS=Homo sapiens OX=9606 PE=2 SV=1;tr|Q53GG0|Q53GG0_HUMAN	6	6	66.99	598	176.9	9.9	539680000
E9PMS6;A0A1P7ZIM8;A0A0A0MTE2;A0A8V8TKQ1;E9PMT2;F8WD26;F8J2B5;J3KP06;Q8WWI1;B7Z8W3;E9PMP7;H0Y424;H0YE95;H0YDQ3;H0YDG6	E9PMS6	LIM domain 7	LMO7	tr|E9PMS6|E9PMS6_HUMAN LIM domain only protein 7 OS=Homo sapiens OX=9606 GN=LMO7 PE=1 SV=1;tr|A0A1P7ZIM8|A0A1P7ZIM8_HUMAN LMO7b OS=Homo sapiens OX=9606 PE=2 SV=1;tr|A0A0A0MTE2|A0A0A0MTE2_HUMAN LIM domain only protein 7 OS=Homo sapiens OX=9606 GN=LMO7 PE=1	5	5	145.42	1275	152.52	8.1	391990000
A0A140VK53;Q9UQ35;I3L182;Q9UQ39;I3L4D8;O60382;I3L4U6;Q5JPB4;A0A087X1W1;I3L1I8	A0A140VK53	Testicular secretory protein Li 53	SRRM2	tr|A0A140VK53|A0A140VK53_HUMAN Testicular secretory protein Li 53 OS=Homo sapiens OX=9606 PE=2 SV=1;sp|Q9UQ35|SRRM2_HUMAN Serine/arginine repetitive matrix protein 2 OS=Homo sapiens OX=9606 GN=SRRM2 PE=1 SV=2	5	5	299.61	2752	31.815	2	48160000
P02461	P02461	Collagen alpha-1(III) chain	COL3A1	sp|P02461|CO3A1_HUMAN Collagen alpha-1(III) chain OS=Homo sapiens OX=9606 GN=COL3A1 PE=1 SV=4	5	5	138.56	1466	44.781	4.7	98774000
A0A384MDU2;A0A0S2Z3H5;P08123;A0A0S2Z3K0	A0A384MDU2	Collagen, type I, alpha 2, isoform CRA_c (Epididymis secretory sperm binding protein)	COL1A2	tr|A0A384MDU2|A0A384MDU2_HUMAN Collagen, type I, alpha 2, isoform CRA_c OS=Homo sapiens OX=9606 GN=COL1A2 PE=2 SV=1;tr|A0A0S2Z3H5|A0A0S2Z3H5_HUMAN Collagen type I alpha 2 isoform 1 (Fragment) OS=Homo sapiens OX=9606 GN=COL1A2 PE=2 SV=1;sp|P08123|CO1A2_HUMA	4	4	129.29	1366	49.09	4	83914000
A0A3B3ITZ9;Q9Y2W1;Q7Z5U1;Q05D20;Q6P0P7;Q6PJV4	A0A3B3ITZ9	Thyroid hormone receptor associated protein 3	THRAP3	tr|A0A3B3ITZ9|A0A3B3ITZ9_HUMAN Thyroid hormone receptor-associated protein 3 OS=Homo sapiens OX=9606 GN=THRAP3 PE=1 SV=1;sp|Q9Y2W1|TR150_HUMAN Thyroid hormone receptor-associated protein 3 OS=Homo sapiens OX=9606 GN=THRAP3 PE=1 SV=2;tr|Q7Z5U1|Q7Z5U1_HUMAN	4	4	103.52	910	23.943	5.2	69344000
A4QN19;A4QN18;A0A8I5KPG1;A0A3F2YNX0;A0A3F2YNZ0;F1T0I1;O15027;A0A0C4DH09;X6RGP5	A4QN19	Protein transport protein sec16	SEC16A	tr|A4QN19|A4QN19_HUMAN Protein transport protein sec16 (Fragment) OS=Homo sapiens OX=9606 GN=SEC16A PE=2 SV=1;tr|A4QN18|A4QN18_HUMAN Protein transport protein sec16 (Fragment) OS=Homo sapiens OX=9606 GN=SEC16A PE=2 SV=1;tr|A0A8I5KPG1|A0A8I5KPG1_HUMAN Prote	4	4	186.49	1727	26.007	3	50162000
A0A6I8PRA0;Q13428;Q59FZ2;B4DRA2;A0A3B3IS06;E7ETY2	A0A6I8PRA0	Treacle ribosome biogenesis factor 1	TCOF1	tr|A0A6I8PRA0|A0A6I8PRA0_HUMAN Treacle protein (Fragment) OS=Homo sapiens OX=9606 GN=TCOF1 PE=1 SV=1;sp|Q13428|TCOF_HUMAN Treacle protein OS=Homo sapiens OX=9606 GN=TCOF1 PE=1 SV=3;tr|Q59FZ2|Q59FZ2_HUMAN TCOF1 protein variant (Fragment) OS=Homo sapiens OX=	4	4	125.18	1240	30.688	5.3	21348000
A0A6Q8PFE4;B4DVQ0;E7EVS6;I3L4N8;B4E335;B4E3A4;Q8WVW5;Q53GK6;Q53G99;Q53G76;Q1KLZ0;P63261;P60709;A4UCT3;A5GZ75;Q96FU6;B3KWQ3;Q6PJ43;B7ZAP6;A0A2R8Y793;B4DW52;A0A804GS07;F1BXA6;Q96DE1;V9HVZ7;B4DUI8;A0A804HKV3;B3KUD3;B7Z6P1;A6NL76;D2JYH4;A8K3K1;P63267;P68133;P68032;P62736;Q9UE89;A0A2R8YEA7;B3KPP5;G8FSY7;Q7Z7J6;Q13707;B3KW67;Q6S8J3;A0A173GMX0;A0A2R8YFE2;C9JTX5;C9JUM1;K4EQ44;K4EP00;K4ENJ5;C9JZR7;F8WB63;…	A0A6Q8PFE4	Actin beta	ACTB	tr|A0A6Q8PFE4|A0A6Q8PFE4_HUMAN Actin, cytoplasmic 1 OS=Homo sapiens OX=9606 GN=ACTB PE=1 SV=1;tr|B4DVQ0|B4DVQ0_HUMAN cDNA FLJ58286, highly similar to Actin, cytoplasmic 2 OS=Homo sapiens OX=9606 PE=2 SV=1;tr|E7EVS6|E7EVS6_HUMAN Actin, cytoplasmic 1 OS=Homo	5	4	37.34	332	73.531	24.7	7952200000
B5MBZ0;Q9HC35;B4DIT9;C1PHA0;B6EXY3;C1PHA1;J7MA22	B5MBZ0	EMAP like 4	EML4	tr|B5MBZ0|B5MBZ0_HUMAN Echinoderm microtubule-associated protein-like 4 OS=Homo sapiens OX=9606 GN=EML4 PE=1 SV=3;sp|Q9HC35|EMAL4_HUMAN Echinoderm microtubule-associated protein-like 4 OS=Homo sapiens OX=9606 GN=EML4 PE=1 SV=3;tr|B4DIT9|B4DIT9_HUMAN cDNA F	4	4	110.18	992	92.781	7.2	106180000
Q7Z417	Q7Z417	FMR1-interacting protein NUFIP2 (82 kDa FMRP-interacting protein) (82-FIP) (Cell proliferation-inducing gene 1 protein) (FMRP-interacting protein 2) (Nuclear FMR1-interacting protein 2)	NUFIP2	sp|Q7Z417|NUFP2_HUMAN FMR1-interacting protein NUFIP2 OS=Homo sapiens OX=9606 GN=NUFIP2 PE=1 SV=1	4	4	76.12	695	49.034	8.9	73904000
Q86YZ3	Q86YZ3	Hornerin	HRNR	sp|Q86YZ3|HORN_HUMAN Hornerin OS=Homo sapiens OX=9606 GN=HRNR PE=1 SV=2	2	2	282.39	2850	73.824	3.2	496000000
H0YH87;A0A2R8Y7P6;A0A2R8YDM9;A0A5F9ZHH4;F8VQP2;F8WB06;Q2M2R5;V9GY86;A0A5F9ZI57;A0A2R8Y7E6;A0A2R8Y5A6;A0A5F9ZHX3;A0A5F9ZHW5;Q99700;F8W0B5;F8WB05;S4R3J6;A0A5F9ZH85;B3KT59	H0YH87	Ataxin 2	ATXN2	tr|H0YH87|H0YH87_HUMAN Ataxin-2 OS=Homo sapiens OX=9606 GN=ATXN2 PE=1 SV=2;tr|A0A2R8Y7P6|A0A2R8Y7P6_HUMAN Ataxin-2 OS=Homo sapiens OX=9606 GN=ATXN2 PE=1 SV=1;tr|A0A2R8YDM9|A0A2R8YDM9_HUMAN Ataxin-2 OS=Homo sapiens OX=9606 GN=ATXN2 PE=1 SV=1;tr|A0A5F9ZHH4|A	4	3	90.166	835	111.65	6	145030000
A0A384N5Z8;A0A8Q3WMA7;P23246;H0Y9K7;Q9BSV4;Q86VG2;H0Y9U2;Q6PIX2	A0A384N5Z8	Epididymis secretory sperm binding protein	SFPQ	tr|A0A384N5Z8|A0A384N5Z8_HUMAN Epididymis secretory sperm binding protein OS=Homo sapiens OX=9606 PE=2 SV=1;tr|A0A8Q3WMA7|A0A8Q3WMA7_HUMAN Splicing factor, proline- and glutamine-rich OS=Homo sapiens OX=9606 GN=SFPQ PE=1 SV=1;sp|P23246|SFPQ_HUMAN Splicing	3	3	76.149	707	16.9	3.7	15479000
B2RMV2;A0A494C1J1;Q69YQ0;F8WAN1;C9J8U1;Q59GT7	B2RMV2	Cytospin-A	CYTSA	tr|B2RMV2|B2RMV2_HUMAN Cytospin-A OS=Homo sapiens OX=9606 GN=CYTSA PE=2 SV=1;tr|A0A494C1J1|A0A494C1J1_HUMAN Cytospin-A OS=Homo sapiens OX=9606 GN=SPECC1L PE=1 SV=1;sp|Q69YQ0|CYTSA_HUMAN Cytospin-A OS=Homo sapiens OX=9606 GN=SPECC1L PE=1 SV=3;tr|F8WAN1|F8WA	3	3	124.57	1117	16.951	3.7	34558000
H3BM18;X6RHM1;D3DUZ3;Q16666	H3BM18	Interferon gamma inducible protein 16	IFI16	tr|H3BM18|H3BM18_HUMAN Gamma-interferon-inducible protein 16 (Fragment) OS=Homo sapiens OX=9606 GN=IFI16 PE=1 SV=1;tr|X6RHM1|X6RHM1_HUMAN Gamma-interferon-inducible protein 16 (Fragment) OS=Homo sapiens OX=9606 GN=IFI16 PE=1 SV=1;tr|D3DUZ3|D3DUZ3_HUMAN Int	3	3	18.33	167	32.827	29.9	18565000
D6R9B6;H0Y9Y4;D6RAT0;Q6NXR8;P61247;A8K4W0;B7Z3M5;H0Y8L7;D6RB09;E9PFI5;D6RG13	D6R9B6	Ribosomal protein S3A (Ribosomal protein S3A, isoform CRA_e)	RPS3A	tr|D6R9B6|D6R9B6_HUMAN 40S ribosomal protein S3a OS=Homo sapiens OX=9606 GN=RPS3A PE=1 SV=1;tr|H0Y9Y4|H0Y9Y4_HUMAN 40S ribosomal protein S3a (Fragment) OS=Homo sapiens OX=9606 GN=RPS3A PE=1 SV=1;tr|D6RAT0|D6RAT0_HUMAN 40S ribosomal protein S3a OS=Homo sapi	3	3	16.536	145	23.254	19.3	142220000
E9PK91;Q9NYF8;Q6DCA8;A0A1W2PQ43;E9PK09;E9PQN2;E9PKI6;H0YF00;H0YF63;B7Z8J9;E9PJA7	E9PK91	BCL2 associated transcription factor 1	BCLAF1	tr|E9PK91|E9PK91_HUMAN Bcl-2-associated transcription factor 1 OS=Homo sapiens OX=9606 GN=BCLAF1 PE=1 SV=1;sp|Q9NYF8|BCLF1_HUMAN Bcl-2-associated transcription factor 1 OS=Homo sapiens OX=9606 GN=BCLAF1 PE=1 SV=2;tr|Q6DCA8|Q6DCA8_HUMAN BCLAF1 protein (Frag	3	3	100.4	871	18.195	3.7	33422000
H0Y449;P67809;A0JLU4;Q6PKI6;Q7KZ24;C9J5V9;Q2VIK8	H0Y449	Y-box binding protein 1	YBX1	tr|H0Y449|H0Y449_HUMAN Y-box-binding protein 1 (Fragment) OS=Homo sapiens OX=9606 GN=YBX1 PE=1 SV=1;sp|P67809|YBOX1_HUMAN Y-box-binding protein 1 OS=Homo sapiens OX=9606 GN=YBX1 PE=1 SV=3;tr|A0JLU4|A0JLU4_HUMAN YBX1 protein (Fragment) OS=Homo sapiens OX=96	3	3	41.905	374	143.59	14.4	151070000
P42166;A0A024RBH7;Q59G12;G5E972;A0A024RBE7;P42167;H0YJH7	P42166	Lamina-associated polypeptide 2, isoform alpha (Thymopoietin isoform alpha) (TP alpha) (Thymopoietin-related peptide isoform alpha) (TPRP isoform alpha) [Cleaved into: Thymopoietin (TP) (Splenin); Thymopentin (TP5)]	TMPO	sp|P42166|LAP2A_HUMAN Lamina-associated polypeptide 2, isoform alpha OS=Homo sapiens OX=9606 GN=TMPO PE=1 SV=2;tr|A0A024RBH7|A0A024RBH7_HUMAN Thymopoietin, isoform CRA_a OS=Homo sapiens OX=9606 GN=TMPO PE=3 SV=1;tr|Q59G12|Q59G12_HUMAN Lamina-associated pol	3	3	75.491	694	47.54	7.3	49116000
Q9NSY1;H0Y9P1;K4DI97	Q9NSY1	BMP-2-inducible protein kinase (BIKe) (EC 2.7.11.1)	BMP2K	sp|Q9NSY1|BMP2K_HUMAN BMP-2-inducible protein kinase OS=Homo sapiens OX=9606 GN=BMP2K PE=1 SV=2;tr|H0Y9P1|H0Y9P1_HUMAN BMP-2-inducible protein kinase (Fragment) OS=Homo sapiens OX=9606 GN=BMP2K PE=1 SV=1	3	3	129.17	1161	19.732	5.9	35048000
A0A024QZC0;A0A024QZB7;A0A024QZ91;H3BUF6;Q8WWM7;H3BRB0;A0A0C4DGL7	A0A024QZC0	Ataxin 2-like, isoform CRA_e	ATXN2L	tr|A0A024QZC0|A0A024QZC0_HUMAN Ataxin 2-like, isoform CRA_e OS=Homo sapiens OX=9606 GN=ATXN2L PE=3 SV=1;tr|A0A024QZB7|A0A024QZB7_HUMAN Ataxin 2-like, isoform CRA_b OS=Homo sapiens OX=9606 GN=ATXN2L PE=3 SV=1;tr|A0A024QZ91|A0A024QZ91_HUMAN Ataxin 2-like, is	3	2	90.839	846	17.042	7.8	75052000
A4UCT2;Q1KSF8;Q96HX0;Q96B85;B4DXZ5;B4DMU8;Q9UGA2;Q9BUU9;O43209;B4E052;B7Z4N1;Q5ST81;B7ZAK1;B4DQN9;A0A024QZU2;B3KML9;B7ZAF0;Q5JP53;Q6LC01;A0A384NYT8;Q5SU16;Q8N6N5;Q8IZ29;Q8IWP6;B2R6L0;A0A384MEE3;B4DY90;P07437;Q9BVA1;Q13885;P68371;Q6P602;B4DFH6;B4DMJ5;Q3ZCR3;B4E386;K7ESM5;B4DJ43;B3KS31;Q9BV28;A0A075B736;B4DE77;Q5SQY0;B4DP54;Q2NKY5;Q53G92;B2RBD5;A0A0B4J269;Q3ZCM7;P04350;A6NNZ2;Q9BUF5;Q13509	A4UCT2	Tubulin beta 2C	XTP3TPATP1	tr|A4UCT2|A4UCT2_HUMAN Tubulin beta 2C (Fragment) OS=Homo sapiens OX=9606 PE=2 SV=1;tr|Q1KSF8|Q1KSF8_HUMAN XTP3TPA-transactivated protein 1 OS=Homo sapiens OX=9606 GN=XTP3TPATP1 PE=2 SV=1;tr|Q96HX0|Q96HX0_HUMAN TUBB2C protein (Fragment) OS=Homo sapiens OX=	2	2	9.6591	88	34.82	23.9	33409000
Q9BTQ7;A0A024R1Q8;P62829;J3KTJ3;C9JD32;B9ZVP7;J3KT29	Q9BTQ7	60S ribosomal protein L23	RPL23	tr|Q9BTQ7|Q9BTQ7_HUMAN 60S ribosomal protein L23 (Fragment) OS=Homo sapiens OX=9606 PE=2 SV=1;tr|A0A024R1Q8|A0A024R1Q8_HUMAN 60S ribosomal protein L23 OS=Homo sapiens OX=9606 GN=RPL23 PE=3 SV=1;sp|P62829|RL23_HUMAN 60S ribosomal protein L23 OS=Homo sapiens	2	2	14.149	134	12.665	17.9	353250000
B7Z954;A0A3B3IRI3;A0A024R233;A0A3B3ITE1;A0A1B0GTW1;A0A2R8YDH4;Q9UDY2;A0A3B3IS03;A0A3B3ISZ5	B7Z954	cDNA FLJ61560, highly similar to Tight junction protein ZO-2	TJP2	tr|B7Z954|B7Z954_HUMAN cDNA FLJ61560, highly similar to Tight junction protein ZO-2 OS=Homo sapiens OX=9606 PE=2 SV=1;tr|A0A3B3IRI3|A0A3B3IRI3_HUMAN Tight junction protein ZO-2 OS=Homo sapiens OX=9606 GN=TJP2 PE=1 SV=1;tr|A0A024R233|A0A024R233_HUMAN Tight	1	1	124.88	1108	10.97	1.5	6314000
A0A024R9E2;A0A7I2YQE4;A0A7I2V4N4;A0A087WTT1;A0A7I2V649;E7EQV3;B4DZW4;H0YAR2;E7ERJ7;B4DQX0;Q2VIP3;Q5VX58;Q3ZCS4;A0A7I2YQ88;B3KT93;A0A024R9C1;Q9H361;P11940;H0YAP2;H0YB86;A0A7I2YQ90	A0A024R9E2	Poly(A) binding protein, cytoplasmic 1, isoform CRA_c	PABPC1	tr|A0A024R9E2|A0A024R9E2_HUMAN Poly(A) binding protein, cytoplasmic 1, isoform CRA_c OS=Homo sapiens OX=9606 GN=PABPC1 PE=4 SV=1;tr|A0A7I2YQE4|A0A7I2YQE4_HUMAN Polyadenylate-binding protein OS=Homo sapiens OX=9606 GN=PABPC1 PE=1 SV=1;tr|A0A7I2V4N4|A0A7I2V4	2	2	47.334	419	11.434	3.6	24726000
Q5T6U8;Q6IPL9;B4DWA0;A0A024RCT9;P17096;A0A669KAX1;A0A1W2PRV2	Q5T6U8	High mobility group AT-hook 1	HMGA1	tr|Q5T6U8|Q5T6U8_HUMAN High mobility group AT-hook 1 OS=Homo sapiens OX=9606 GN=HMGA1 PE=2 SV=1;tr|Q6IPL9|Q6IPL9_HUMAN HMGA1 protein OS=Homo sapiens OX=9606 GN=HMGA1 PE=2 SV=1;tr|B4DWA0|B4DWA0_HUMAN cDNA FLJ54188, moderately similar to High mobility group	2	2	10.679	96	13.485	17.7	139020000
B4DM78;A0A8V8TMQ1;A0A0F7KYT8;Q14341;H7C4S4;A0A8V8TNP6;A0A0F7L0Q8;B4DXZ6;A0A0F7L1S3;P51114	B4DM78	cDNA FLJ58199, highly similar to Fragile X mental retardation syndrome-related protein 1		tr|B4DM78|B4DM78_HUMAN cDNA FLJ58199, highly similar to Fragile X mental retardation syndrome-related protein 1 OS=Homo sapiens OX=9606 PE=2 SV=1;tr|A0A8V8TMQ1|A0A8V8TMQ1_HUMAN Fragile X mental retardation, autosomal homolog 1, isoform CRA_d OS=Homo sapien	2	2	63.033	565	14.188	5.5	5409700
A0A0J9YXY8;B4E312;Q92804;A0A075B7C1	A0A0J9YXY8	TATA-binding protein-associated factor 2N	TAF15	tr|A0A0J9YXY8|A0A0J9YXY8_HUMAN TATA-binding protein-associated factor 2N (Fragment) OS=Homo sapiens OX=9606 GN=TAF15 PE=1 SV=1;tr|B4E312|B4E312_HUMAN cDNA FLJ53422, highly similar to TATA-binding protein-associated factor 2N OS=Homo sapiens OX=9606 PE=2 SV	2	2	21.223	214	12.516	21.5	26229000
A0A0S2Z4W1;A9Z1X7;B7Z7U0;A0A0S2Z4Z6;Q8IYB3;M0R088	A0A0S2Z4W1	Serine/arginine repetitive matrix 1 isoform 1 (Serine/arginine repetitive matrix 1, isoform CRA_a)	SRRM1	tr|A0A0S2Z4W1|A0A0S2Z4W1_HUMAN Serine/arginine repetitive matrix 1 isoform 1 (Fragment) OS=Homo sapiens OX=9606 GN=SRRM1 PE=2 SV=1;tr|A9Z1X7|A9Z1X7_HUMAN Serine/arginine repetitive matrix protein 1 OS=Homo sapiens OX=9606 GN=SRRM1 PE=1 SV=1;tr|B7Z7U0|B7Z7U	2	2	102.33	904	44.576	5.1	48816000
Q6PJM5;C9J813;Q9NYG1;E9PGZ1;A0A140VKA0;B7Z6G4;E7EX44;Q05682;C9JE79;F8WE61;C9JEK3;Q05DR4;Q6P707;B4E3I0;B4DPW5	Q6PJM5	CALD1 protein	CALD1	tr|Q6PJM5|Q6PJM5_HUMAN CALD1 protein (Fragment) OS=Homo sapiens OX=9606 GN=CALD1 PE=2 SV=1;tr|C9J813|C9J813_HUMAN Caldesmon (Fragment) OS=Homo sapiens OX=9606 GN=CALD1 PE=1 SV=1;tr|Q9NYG1|Q9NYG1_HUMAN Caldesmon 1, isoform CRA_b OS=Homo sapiens OX=9606 GN=C	2	2	36.692	314	62.418	7	54520000
A0A384MQX1;A0A6Q8PFJ0;P02545;A0A6Q8PFF5;W5X314;A0A6Q8PFM1;A0A6Q8PF59;A0A6Q8PGH0;A0A6Q8PF80;Q8N519;Q5I6Y5;Q3BDU5;A0A6Q8PHQ9;A0A804HL68;W8QEH3	A0A384MQX1	Epididymis secretory sperm binding protein	LMNA	tr|A0A384MQX1|A0A384MQX1_HUMAN Epididymis secretory sperm binding protein OS=Homo sapiens OX=9606 PE=2 SV=1;tr|A0A6Q8PFJ0|A0A6Q8PFJ0_HUMAN Prelamin-A/C OS=Homo sapiens OX=9606 GN=LMNA PE=1 SV=1;sp|P02545|LMNA_HUMAN Prelamin-A/C OS=Homo sapiens OX=9606 GN=L	2	2	74.139	664	75.277	6.2	16971000
A0A6Q8PF29;A0A6Q8PH25;A0A6Q8PGN3;A0A6Q8PHG2;A0A6Q8PH71;A0A6Q8PHA2;Q27J81;A0A6Q8PGK9;A0A6Q8PHS8;A0A6Q8PH52;A0A0A0MQU1;A0A6Q8PGY8;A0A6Q8PFB9;A0A6Q8PGU8;A0A6Q8PFN5;A0A6Q8PH59;A0A6Q8PH63;A0A6Q8PFW4;A0A087X118;A0A6Q8PGC7;A0A6Q8PF44	A0A6Q8PF29	Inverted formin 2	INF2	tr|A0A6Q8PF29|A0A6Q8PF29_HUMAN Inverted formin-2 OS=Homo sapiens OX=9606 GN=INF2 PE=1 SV=1;tr|A0A6Q8PH25|A0A6Q8PH25_HUMAN Inverted formin-2 OS=Homo sapiens OX=9606 GN=INF2 PE=1 SV=1;tr|A0A6Q8PGN3|A0A6Q8PGN3_HUMAN Inverted formin-2 OS=Homo sapiens OX=9606 G	2	2	124.08	1133	15.074	2.6	5205800
Q9BQ02;A0A7I2V349;A0A7I2V506;A0A7I2V699;A0A7I2V2U7;A0A7I2V5M5;A0A7I2V428;C9JLB1;A0A7I2V3F3;H7BY16;P19338;A0A7I2V2S8;B3KM80;Q6ZS99;B3KTP9	Q9BQ02	NCL protein	NCL	tr|Q9BQ02|Q9BQ02_HUMAN Nucleolin OS=Homo sapiens OX=9606 PE=2 SV=1;tr|A0A7I2V349|A0A7I2V349_HUMAN Nucleolin OS=Homo sapiens OX=9606 GN=NCL PE=1 SV=1;tr|A0A7I2V506|A0A7I2V506_HUMAN Nucleolin OS=Homo sapiens OX=9606 GN=NCL PE=1 SV=1;tr|A0A7I2V699|A0A7I2V699_	2	2	50.95	482	16.169	3.3	73899000
A6NLN1;A0A7I2V621;P26599;A0A087WUW5;K7ES59;A0A0D9SF20;A0A087WU68;A0A7I2V4H6;Q59H49;A0A6Q8PEX4;A0A024R163;A0A0U1RRM4;O95758	A6NLN1	Polypyrimidine tract-binding protein 1	PTBP1	tr|A6NLN1|A6NLN1_HUMAN Polypyrimidine tract-binding protein 1 OS=Homo sapiens OX=9606 GN=PTBP1 PE=1 SV=4;tr|A0A7I2V621|A0A7I2V621_HUMAN Polypyrimidine tract-binding protein 1 OS=Homo sapiens OX=9606 GN=PTBP1 PE=1 SV=1;sp|P26599|PTBP1_HUMAN Polypyrimidine t	2	2	56.51	527	14.394	3.6	36305000
A1LUY1;P49207;Q5MK14	A1LUY1	60S ribosomal protein L34	RPL34	tr|A1LUY1|A1LUY1_HUMAN 60S ribosomal protein L34 OS=Homo sapiens OX=9606 GN=RPL34 PE=3 SV=1;sp|P49207|RL34_HUMAN 60S ribosomal protein L34 OS=Homo sapiens OX=9606 GN=RPL34 PE=1 SV=3;tr|Q5MK14|Q5MK14_HUMAN 60S ribosomal protein L34 (Fragment) OS=Homo sapien	2	2	13.293	117	11.306	15.4	36233000
Q59FA2;A8K1L8;J3KTL2;Q07955;J3QQV5;J3KSW7;B7Z570	Q59FA2	Splicing factor, arginine/serine-rich 1 (Splicing factor 2, alternate splicing factor) variant		tr|Q59FA2|Q59FA2_HUMAN Serine/arginine-rich splicing factor 1 (Fragment) OS=Homo sapiens OX=9606 PE=2 SV=1;tr|A8K1L8|A8K1L8_HUMAN Serine/arginine-rich splicing factor 1 OS=Homo sapiens OX=9606 PE=2 SV=1;tr|J3KTL2|J3KTL2_HUMAN Serine/arginine-rich splicing	2	2	25.624	233	13.518	9	44148000
Q6NZ55;A8K4C8;P26373;J3KS98;J3QSB4	Q6NZ55	60S ribosomal protein L13	RPL13	tr|Q6NZ55|Q6NZ55_HUMAN 60S ribosomal protein L13 OS=Homo sapiens OX=9606 GN=RPL13 PE=1 SV=1;tr|A8K4C8|A8K4C8_HUMAN 60S ribosomal protein L13 OS=Homo sapiens OX=9606 GN=RPL13 PE=2 SV=1;sp|P26373|RL13_HUMAN 60S ribosomal protein L13 OS=Homo sapiens OX=9606 G	2	2	24.265	211	291.09	9.5	336540000
B0ZBD0;Q8WVX7;P39019;A0A075B6E2	B0ZBD0	40S ribosomal protein S19	RPS19	tr|B0ZBD0|B0ZBD0_HUMAN 40S ribosomal protein S19 OS=Homo sapiens OX=9606 GN=RPS19 PE=2 SV=1;tr|Q8WVX7|Q8WVX7_HUMAN 40S ribosomal protein S19 (Fragment) OS=Homo sapiens OX=9606 PE=2 SV=1;sp|P39019|RS19_HUMAN 40S ribosomal protein S19 OS=Homo sapiens OX=9606	2	2	16.06	145	41.666	13.8	9522300
Q96IR1;Q53HV1;B2R491;P62701;B7Z1M6;C9JEH7;A4FU11;Q53HI6;Q496E4;Q8TD47;P22090	Q96IR1	RPS4X protein	RPS4X	tr|Q96IR1|Q96IR1_HUMAN RPS4X protein (Fragment) OS=Homo sapiens OX=9606 GN=RPS4X PE=2 SV=2;tr|Q53HV1|Q53HV1_HUMAN Ribosomal protein S4, X-linked X isoform variant (Fragment) OS=Homo sapiens OX=9606 PE=2 SV=1;tr|B2R491|B2R491_HUMAN 40S ribosomal protein S4	2	2	27.259	243	11.846	7	97770000
Q76N53;B2R4C1;P62899;H7C2W9;C9JU56;B7Z4E3;B7Z4C8	Q76N53	Ribosomal protein L31	RPL31	tr|Q76N53|Q76N53_HUMAN Ribosomal protein L31 (Fragment) OS=Homo sapiens OX=9606 PE=3 SV=1;tr|B2R4C1|B2R4C1_HUMAN 60S ribosomal protein L31 OS=Homo sapiens OX=9606 PE=2 SV=1;sp|P62899|RL31_HUMAN 60S ribosomal protein L31 OS=Homo sapiens OX=9606 GN=RPL31 PE=	2	2	5.5962	47	34.746	40.4	140490000
B2R7B5;Q07666;A0A6Q8PGH5;B3KTS3;B4E043;B4DDX2;Q5VWX1	B2R7B5	cDNA, FLJ93365, highly similar to Homo sapiens KH domain containing, RNA binding, signal transduction associated 1 (KHDRBS1), mRNA		tr|B2R7B5|B2R7B5_HUMAN cDNA, FLJ93365, highly similar to Homo sapiens KH domain containing, RNA binding, signal transduction associated 1 (KHDRBS1), mRNA OS=Homo sapiens OX=9606 PE=2 SV=1;sp|Q07666|KHDR1_HUMAN KH domain-containing, RNA-binding, signal tran	2	2	48.225	443	17.904	10.8	33699000
H3BU31;B4DMJ6;Q59GY2;P36578;B4DP82;H3BTP7;B4DFI6;H3BM89;Q53G74	H3BU31	Ribosomal protein L4	RPL4	tr|H3BU31|H3BU31_HUMAN 60S ribosomal protein L4 (Fragment) OS=Homo sapiens OX=9606 GN=RPL4 PE=1 SV=1;tr|B4DMJ6|B4DMJ6_HUMAN 60S ribosomal protein L4 OS=Homo sapiens OX=9606 PE=2 SV=1;tr|Q59GY2|Q59GY2_HUMAN 60S ribosomal protein L4 (Fragment) OS=Homo sapien	2	2	18.966	171	13.69	12.9	77367000
B4DZJ6;B4DYY5;F8W726;Q14157;H0Y5H6;H7C2T8	B4DZJ6	cDNA FLJ54706, highly similar to Ubiquitin-associated protein 2-like		tr|B4DZJ6|B4DZJ6_HUMAN cDNA FLJ54706, highly similar to Ubiquitin-associated protein 2-like OS=Homo sapiens OX=9606 PE=2 SV=1;tr|B4DYY5|B4DYY5_HUMAN cDNA FLJ55671, highly similar to Ubiquitin-associated protein 2-like OS=Homo sapiens OX=9606 PE=2 SV=1;tr|F	2	2	93.939	897	12.853	3.3	49743000
Q63HR1;Q5VU21;D3DQ69;D3DQ70;Q8NC51	Q63HR1	Uncharacterized protein DKFZp686P17171	DKFZp686P17171	tr|Q63HR1|Q63HR1_HUMAN Uncharacterized protein DKFZp686P17171 OS=Homo sapiens OX=9606 GN=DKFZp686P17171 PE=2 SV=1;tr|Q5VU21|Q5VU21_HUMAN PAI-1 mRNA-binding protein variant OS=Homo sapiens OX=9606 PE=2 SV=1;tr|D3DQ69|D3DQ69_HUMAN SERPINE1 mRNA binding prote	2	2	42.44	387	232.29	7.5	43005000
E7EPN9;Q9Y520;A0A2R8Y424;A0A2R8Y7F4;B4DM27;A0A2R8YET2;H7C5N8	E7EPN9	Proline rich coiled-coil 2C	PRRC2C	tr|E7EPN9|E7EPN9_HUMAN Protein PRRC2C OS=Homo sapiens OX=9606 GN=PRRC2C PE=1 SV=1;sp|Q9Y520|PRC2C_HUMAN Protein PRRC2C OS=Homo sapiens OX=9606 GN=PRRC2C PE=1 SV=4;tr|A0A2R8Y424|A0A2R8Y424_HUMAN Protein PRRC2C (Fragment) OS=Homo sapiens OX=9606 GN=PRRC2C PE	2	2	308.77	2819	29.124	1.5	26656000
E7ERS3;Q86VM9;H3BRH3;B3KRL4;Q86YU5;H3BP01;B4DTK7	E7ERS3	Zinc finger CCCH-type containing 18	ZC3H18	tr|E7ERS3|E7ERS3_HUMAN Zinc finger CCCH domain-containing protein 18 OS=Homo sapiens OX=9606 GN=ZC3H18 PE=1 SV=1;sp|Q86VM9|ZCH18_HUMAN Zinc finger CCCH domain-containing protein 18 OS=Homo sapiens OX=9606 GN=ZC3H18 PE=1 SV=2;tr|H3BRH3|H3BRH3_HUMAN Zinc fin	2	2	108.94	977	12.052	2.4	23468000
P61927;D6RG19;A0A024R0A2	P61927	60S ribosomal protein L37 (G1.16) (Large ribosomal subunit protein eL37)	RPL37	sp|P61927|RL37_HUMAN 60S ribosomal protein L37 OS=Homo sapiens OX=9606 GN=RPL37 PE=1 SV=2;tr|D6RG19|D6RG19_HUMAN Ribosomal protein L37 OS=Homo sapiens OX=9606 GN=RPL37 PE=1 SV=1;tr|A0A024R0A2|A0A024R0A2_HUMAN Ribosomal protein L37 OS=Homo sapiens OX=9606 G	2	2	11.078	97	12.691	17.5	52889000
Q9P0K7;D6REL2;D6R9G6;D6RF74;D6RE17;B3KMZ9	Q9P0K7	Ankycorbin (Ankyrin repeat and coiled-coil structure-containing protein) (Novel retinal pigment epithelial cell protein) (Retinoic acid-induced protein 14)	RAI14	sp|Q9P0K7|RAI14_HUMAN Ankycorbin OS=Homo sapiens OX=9606 GN=RAI14 PE=1 SV=2;tr|D6REL2|D6REL2_HUMAN Ankycorbin OS=Homo sapiens OX=9606 GN=RAI14 PE=1 SV=1;tr|D6R9G6|D6R9G6_HUMAN Ankycorbin (Fragment) OS=Homo sapiens OX=9606 GN=RAI14 PE=1 SV=1;tr|D6RF74|D6RF7	2	2	110.04	980	12.616	2.4	33440000
C9JVY5;A0A024R167;B4E2K2;A0A024R152;Q9Y2D5	C9JVY5	PALM2 and AKAP2 fusion	PALM2AKAP2	tr|C9JVY5|C9JVY5_HUMAN PALM2 and AKAP2 fusion (Fragment) OS=Homo sapiens OX=9606 GN=PALM2AKAP2 PE=1 SV=1;tr|A0A024R167|A0A024R167_HUMAN HCG28765, isoform CRA_a OS=Homo sapiens OX=9606 GN=hCG_28765 PE=4 SV=1;tr|B4E2K2|B4E2K2_HUMAN cDNA FLJ55665, highly simi	1	1	85.282	778	8.6432	2.8	0
J3KRB3;A0A087WWH0;J3QS96;A0A087WXM6;J3QQT2;J3QLC8;J3KRX5;A0A024R261;A0A0A0MRF8;A0A0A6YYL6;P18621	J3KRB3	60S ribosomal protein L17	RPL17	tr|J3KRB3|J3KRB3_HUMAN 60S ribosomal protein L17 (Fragment) OS=Homo sapiens OX=9606 GN=RPL17 PE=1 SV=3;tr|A0A087WWH0|A0A087WWH0_HUMAN 60S ribosomal protein L17 (Fragment) OS=Homo sapiens OX=9606 GN=RPL17 PE=1 SV=6;tr|J3QS96|J3QS96_HUMAN 60S ribosomal prote	1	1	14.894	129	6.0709	7	40756000
D3YTB1;A0A024R2G7;F8W727;P62910	D3YTB1	Ribosomal protein L32	RPL32	tr|D3YTB1|D3YTB1_HUMAN 60S ribosomal protein L32 (Fragment) OS=Homo sapiens OX=9606 GN=RPL32 PE=1 SV=1;tr|A0A024R2G7|A0A024R2G7_HUMAN Ribosomal protein L32, isoform CRA_a OS=Homo sapiens OX=9606 GN=RPL32 PE=3 SV=1;tr|F8W727|F8W727_HUMAN 60S ribosomal prote	1	1	15.616	133	6.0455	5.3	37836000
C9JSU1;A0A1S5UZ17;A0A024R2K4;Q9Y608	C9JSU1	LRR binding FLII interacting protein 2	LRRFIP2	tr|C9JSU1|C9JSU1_HUMAN Leucine-rich repeat flightless-interacting protein 2 (Fragment) OS=Homo sapiens OX=9606 GN=LRRFIP2 PE=1 SV=1;tr|A0A1S5UZ17|A0A1S5UZ17_HUMAN Leucine-rich repeat flightless-interacting protein 2 OS=Homo sapiens OX=9606 GN=LRRFIP2 PE=2	1	1	25.981	225	19.281	6.7	17936000
A0A024R326;Q6IPI1;A0A3B3ITT5;P47914	A0A024R326	60S ribosomal protein L29	RPL29	tr|A0A024R326|A0A024R326_HUMAN 60S ribosomal protein L29 OS=Homo sapiens OX=9606 GN=RPL29 PE=1 SV=1;tr|Q6IPI1|Q6IPI1_HUMAN 60S ribosomal protein L29 OS=Homo sapiens OX=9606 GN=RPL29 PE=2 SV=1;tr|A0A3B3ITT5|A0A3B3ITT5_HUMAN 60S ribosomal protein L29 OS=Homo	1	1	17.553	157	19.274	9.6	487050000
A0A024R4M0;P46781	A0A024R4M0	40S ribosomal protein S9	RPS9	tr|A0A024R4M0|A0A024R4M0_HUMAN 40S ribosomal protein S9 OS=Homo sapiens OX=9606 GN=RPS9 PE=1 SV=1;sp|P46781|RS9_HUMAN 40S ribosomal protein S9 OS=Homo sapiens OX=9606 GN=RPS9 PE=1 SV=3	1	1	22.591	194	74.052	7.7	60839000
B4DU91;A0A024R4S1;Q9Y6I3	B4DU91	cDNA FLJ55368, highly similar to Epsin-1	EPN1	tr|B4DU91|B4DU91_HUMAN cDNA FLJ55368, highly similar to Epsin-1 OS=Homo sapiens OX=9606 PE=2 SV=1;tr|A0A024R4S1|A0A024R4S1_HUMAN Epsin 1, isoform CRA_a OS=Homo sapiens OX=9606 GN=EPN1 PE=3 SV=1;sp|Q9Y6I3|EPN1_HUMAN Epsin-1 OS=Homo sapiens OX=9606 GN=EPN1 P	1	1	55.832	536	11.116	4.3	14348000
B4DX42;B4DSE4;A0A024R588;A0A024R566;B4DJU4;A0A024R5D9;A0A024R572;A0A7P0T9U7;Q15637	B4DX42	Splicing factor 1	SF1	tr|B4DX42|B4DX42_HUMAN Splicing factor 1 OS=Homo sapiens OX=9606 PE=2 SV=1;tr|B4DSE4|B4DSE4_HUMAN Splicing factor 1 OS=Homo sapiens OX=9606 PE=2 SV=1;tr|A0A024R588|A0A024R588_HUMAN Splicing factor 1 OS=Homo sapiens OX=9606 GN=SF1 PE=3 SV=1;tr|A0A024R566|A0	1	1	46.42	433	10.944	2.3	0
Q5S4N1;B4E132;A0A2R8YDT5;A0A2R8Y7T2;A0A2R8YDH3;A0A2R8Y5G6;F6S8Q4;A0A0D9SFB3;A0A2R8YF78;A0A2R8YCW1;A0A0D9SG12;A0A2R8YFR4;A0A024R9A4;A0A2U3TZJ9;A0A2R8YFS5;B5BTY4;A0A2R8Y4A4;Q59GX6;A0A2R8Y645;A0A0D9SF53;O15523;O00571	Q5S4N1	DDX3X helicase		tr|Q5S4N1|Q5S4N1_HUMAN RNA helicase (Fragment) OS=Homo sapiens OX=9606 PE=2 SV=1;tr|B4E132|B4E132_HUMAN cDNA FLJ53122, highly similar to ATP-dependent RNA helicase DDX3Y OS=Homo sapiens OX=9606 PE=2 SV=1;tr|A0A2R8YDT5|A0A2R8YDT5_HUMAN ATP-dependent RNA hel	1	1	40.187	362	8.785	3	12965000
A0A0B4J213;A0A0C4DH44;A0A024R9D3;P62888	A0A0B4J213	Ribosomal protein L30	RPL30	tr|A0A0B4J213|A0A0B4J213_HUMAN 60S ribosomal protein L30 OS=Homo sapiens OX=9606 GN=RPL30 PE=1 SV=1;tr|A0A0C4DH44|A0A0C4DH44_HUMAN 60S ribosomal protein L30 OS=Homo sapiens OX=9606 GN=RPL30 PE=1 SV=1;tr|A0A024R9D3|A0A024R9D3_HUMAN 60S ribosomal protein L30	1	1	5.5553	51	5.837	17.6	173050000
Q7KYY3;A0A024R9Q1;P07996	Q7KYY3	Thrombospondin-1p180	THBS1	tr|Q7KYY3|Q7KYY3_HUMAN Thrombospondin-1p180 (Fragment) OS=Homo sapiens OX=9606 PE=4 SV=1;tr|A0A024R9Q1|A0A024R9Q1_HUMAN Thrombospondin 1, isoform CRA_a OS=Homo sapiens OX=9606 GN=THBS1 PE=3 SV=1;sp|P07996|TSP1_HUMAN Thrombospondin-1 OS=Homo sapiens OX=9606	1	1	6.4448	59	5.8804	15.3	7313300
A0A024RAI1;P61158	A0A024RAI1	ARP3 actin-related protein 3 homolog (Yeast), isoform CRA_a	ACTR3	tr|A0A024RAI1|A0A024RAI1_HUMAN Actin-related protein 3 OS=Homo sapiens OX=9606 GN=ACTR3 PE=3 SV=1;sp|P61158|ARP3_HUMAN Actin-related protein 3 OS=Homo sapiens OX=9606 GN=ACTR3 PE=1 SV=3	1	1	47.371	418	7.3769	1.7	0
Q5H9P1;A2BDK6;A0A024RAM4;P46821	Q5H9P1	Uncharacterized protein DKFZp686F1345	MAP1B	tr|Q5H9P1|Q5H9P1_HUMAN Uncharacterized protein DKFZp686F1345 (Fragment) OS=Homo sapiens OX=9606 GN=DKFZp686F1345 PE=2 SV=1;tr|A2BDK6|A2BDK6_HUMAN Microtubule-associated protein 1B OS=Homo sapiens OX=9606 GN=MAP1B PE=2 SV=1;tr|A0A024RAM4|A0A024RAM4_HUMAN Mi	1	1	192.38	1772	7.0857	0.6	17957000
Q96GD7;A0A024RAV4;A0A024RAQ1;P16989	Q96GD7	CSDA protein	CSDA	tr|Q96GD7|Q96GD7_HUMAN CSDA protein OS=Homo sapiens OX=9606 PE=2 SV=1;tr|A0A024RAV4|A0A024RAV4_HUMAN Cold shock domain protein A, isoform CRA_b OS=Homo sapiens OX=9606 GN=CSDA PE=4 SV=1;tr|A0A024RAQ1|A0A024RAQ1_HUMAN Cold shock domain protein A, isoform CR	1	1	31.931	303	13.12	6.3	18202000
A0A7I2YQY2;Q3MI39;H0YH80;B4E0B5;A0A7I2YQX9;A0A2R8Y4L2;Q9BSM5;F8W6I7;A0A7I2V3R8;Q6IPF2;A0A024RB53;A0A024RAZ7;P09651	A0A7I2YQY2	Heterogeneous nuclear ribonucleoprotein A1	HNRNPA1	tr|A0A7I2YQY2|A0A7I2YQY2_HUMAN Heterogeneous nuclear ribonucleoprotein A1 OS=Homo sapiens OX=9606 GN=HNRNPA1 PE=1 SV=1;tr|Q3MI39|Q3MI39_HUMAN HNRPA1 protein (Fragment) OS=Homo sapiens OX=9606 GN=HNRPA1 PE=2 SV=1;tr|H0YH80|H0YH80_HUMAN Heterogeneous nuclear	1	1	4.5138	45	13.097	40	5600000
H0YHI8;A0A3B3ISH4;A0A024RBF1;B2RAH5;O14974	H0YHI8	Protein phosphatase 1 regulatory subunit 12A	PPP1R12A	tr|H0YHI8|H0YHI8_HUMAN Protein phosphatase 1 regulatory subunit 12A (Fragment) OS=Homo sapiens OX=9606 GN=PPP1R12A PE=1 SV=1;tr|A0A3B3ISH4|A0A3B3ISH4_HUMAN Protein phosphatase 1 regulatory subunit 12A (Fragment) OS=Homo sapiens OX=9606 GN=PPP1R12A PE=1 SV=	1	1	40.504	367	17.989	4.6	12725000
A0A024RBH2;Q07065	A0A024RBH2	Cytoskeleton-associated protein 4, isoform CRA_c	CKAP4	tr|A0A024RBH2|A0A024RBH2_HUMAN Cytoskeleton-associated protein 4, isoform CRA_c OS=Homo sapiens OX=9606 GN=CKAP4 PE=4 SV=1;sp|Q07065|CKAP4_HUMAN Cytoskeleton-associated protein 4 OS=Homo sapiens OX=9606 GN=CKAP4 PE=1 SV=2	1	1	66.022	602	7.4466	4	0
H0YHL7;B7Z9V0;B4E3S0;B4DMH3;Q53G58;B3KN06;A0A024RBI5;Q59EA2;Q9ULV4	H0YHL7	Coronin 1C	CORO1C	tr|H0YHL7|H0YHL7_HUMAN Coronin-1C (Fragment) OS=Homo sapiens OX=9606 GN=CORO1C PE=1 SV=1;tr|B7Z9V0|B7Z9V0_HUMAN cDNA, FLJ78964, highly similar to Coronin-1C OS=Homo sapiens OX=9606 PE=2 SV=1;tr|B4E3S0|B4E3S0_HUMAN Coronin OS=Homo sapiens OX=9606 GN=CORO1C	1	1	18.698	165	7.632	7.3	7839100
F8VQY6;F8VPE8;F8VRK7;G3V210;F8VW21;F8VU65;Q6NSF2;B4E3D5;F8VWS0;Q53HW2;Q53HK9;A8K4Z4;A0A024RBS2;Q8NHW5;P05388	F8VQY6	Ribosomal protein lateral stalk subunit P0	RPLP0	tr|F8VQY6|F8VQY6_HUMAN 60S acidic ribosomal protein P0 OS=Homo sapiens OX=9606 GN=RPLP0 PE=1 SV=1;tr|F8VPE8|F8VPE8_HUMAN 60S acidic ribosomal protein P0 (Fragment) OS=Homo sapiens OX=9606 GN=RPLP0 PE=1 SV=1;tr|F8VRK7|F8VRK7_HUMAN 60S acidic ribosomal prote	1	1	15.813	142	7.5704	15.5	556760000
A0A1B0GTU9;A0A0D9SEU0;A0A024RC75;O14647	A0A1B0GTU9	DNA helicase (EC 3.6.4.12)	CHD2	tr|A0A1B0GTU9|A0A1B0GTU9_HUMAN DNA helicase (Fragment) OS=Homo sapiens OX=9606 GN=CHD2 PE=1 SV=1;tr|A0A0D9SEU0|A0A0D9SEU0_HUMAN Chromodomain-helicase-DNA-binding protein 2 (Fragment) OS=Homo sapiens OX=9606 GN=CHD2 PE=1 SV=2;tr|A0A024RC75|A0A024RC75_HUMAN	1	1	110.15	954	10.381	0.7	0
H0YDD8;A0A024RCA7;P05387	H0YDD8	60S acidic ribosomal protein P2	RPLP2	tr|H0YDD8|H0YDD8_HUMAN 60S acidic ribosomal protein P2 (Fragment) OS=Homo sapiens OX=9606 GN=RPLP2 PE=1 SV=1;tr|A0A024RCA7|A0A024RCA7_HUMAN 60S acidic ribosomal protein P2 OS=Homo sapiens OX=9606 GN=RPLP2 PE=3 SV=1;sp|P05387|RLA2_HUMAN 60S acidic ribosomal	1	1	8.9857	92	55.98	35.9	235690000
D3VVN5;A0A1U9X8D3;A0A1U9X8D1;A0A1U9X8C7;A0A1U9X8C1;A0A0G2JHC2;A0A024RCJ8;A0A1B0GTR8;A0A590UK59;Q6NYC8	D3VVN5	ubiquitinyl hydrolase 1 (EC 3.4.19.12)	ATXN3	tr|D3VVN5|D3VVN5_HUMAN ubiquitinyl hydrolase 1 (Fragment) OS=Homo sapiens OX=9606 GN=ATXN3 PE=2 SV=1;tr|A0A1U9X8D3|A0A1U9X8D3_HUMAN PPP1R18 OS=Homo sapiens OX=9606 PE=4 SV=1;tr|A0A1U9X8D1|A0A1U9X8D1_HUMAN PPP1R18 OS=Homo sapiens OX=9606 PE=4 SV=1;tr|A0A1U9	1	1	45.204	387	11.298	4.7	6450400
H0Y8Y3;Q4W5K9;Q59FC9;B7Z481;B7Z8X5;A0A024RDE8;Q96HC4	H0Y8Y3	PDZ and LIM domain 5	PDLIM5	tr|H0Y8Y3|H0Y8Y3_HUMAN PDZ and LIM domain protein 5 (Fragment) OS=Homo sapiens OX=9606 GN=PDLIM5 PE=1 SV=1;tr|Q4W5K9|Q4W5K9_HUMAN Uncharacterized protein LIM (Fragment) OS=Homo sapiens OX=9606 GN=LIM PE=4 SV=1;tr|Q59FC9|Q59FC9_HUMAN Enigma homolog (Fragmen	1	1	24.871	231	7.6844	8.2	7199100
A0A0B4J203;Q6UN15	A0A0B4J203	Pre-mRNA 3'-end-processing factor FIP1 (EC 2.7.10.1) (FIP1-like 1 protein)	FIP1L1	tr|A0A0B4J203|A0A0B4J203_HUMAN Pre-mRNA 3-end-processing factor FIP1 OS=Homo sapiens OX=9606 PE=3 SV=1;sp|Q6UN15|FIP1_HUMAN Pre-mRNA 3-end-processing factor FIP1 OS=Homo sapiens OX=9606 GN=FIP1L1 PE=1 SV=1	1	1	94.702	849	16.483	1.6	4872900
A0A0C4DH52;A0A8V8TNY3;Q9NZB2	A0A0C4DH52	Family with sequence similarity 120A	FAM120A	tr|A0A0C4DH52|A0A0C4DH52_HUMAN Constitutive coactivator of PPAR-gamma-like protein 1 (Fragment) OS=Homo sapiens OX=9606 GN=FAM120A PE=1 SV=1;tr|A0A8V8TNY3|A0A8V8TNY3_HUMAN Constitutive coactivator of PPAR-gamma-like protein 1 OS=Homo sapiens OX=9606 GN=FAM	1	1	54.06	495	6.5735	3.4	6173800
E7EX83;Q5MD60;H7C0P6;E7ENQ1;H7C360;V9HWH3;E7EN19;B7Z3V5;Q53TX8;B7Z388;A0A0D9SEY1;G5E948;O95819	E7EX83	Mitogen-activated protein kinase kinase kinase kinase 4	MAP4K4	tr|E7EX83|E7EX83_HUMAN Mitogen-activated protein kinase kinase kinase kinase 4 OS=Homo sapiens OX=9606 GN=MAP4K4 PE=1 SV=1;tr|Q5MD60|Q5MD60_HUMAN Mitogen-activated protein kinase kinase kinase kinase 4 isoform OS=Homo sapiens OX=9606 GN=MAP4K4 PE=2 SV=1;tr	1	1	119	1038	5.8837	1.6	0
H7BY36;A0A0D9SFL3;B0QYK0;C9JGE3;Q01844	H7BY36	EWS RNA binding protein 1	EWSR1	tr|H7BY36|H7BY36_HUMAN RNA-binding protein EWS (Fragment) OS=Homo sapiens OX=9606 GN=EWSR1 PE=1 SV=1;tr|A0A0D9SFL3|A0A0D9SFL3_HUMAN RNA-binding protein EWS OS=Homo sapiens OX=9606 GN=EWSR1 PE=1 SV=1;tr|B0QYK0|B0QYK0_HUMAN RNA-binding protein EWS OS=Homo sa	1	1	32.071	308	6.2183	4.5	16122000
B4E138;A0A0D9SGE8;Q8IWS0	B4E138	cDNA FLJ50940, highly similar to PHD finger protein 6	PHF6	tr|B4E138|B4E138_HUMAN cDNA FLJ50940, highly similar to PHD finger protein 6 OS=Homo sapiens OX=9606 PE=2 SV=1;tr|A0A0D9SGE8|A0A0D9SGE8_HUMAN PHD finger protein 6 OS=Homo sapiens OX=9606 GN=PHF6 PE=1 SV=1;sp|Q8IWS0|PHF6_HUMAN PHD finger protein 6 OS=Homo s	1	1	14.047	123	17.312	14.6	12787000
A0A0G2JJB9;Q5STZ8;A0PJ72	A0A0G2JJB9	ATP-binding cassette sub-family F member 1	ABCF1	tr|A0A0G2JJB9|A0A0G2JJB9_HUMAN ATP-binding cassette sub-family F member 1 (Fragment) OS=Homo sapiens OX=9606 GN=ABCF1 PE=1 SV=1;tr|Q5STZ8|Q5STZ8_HUMAN ATP-binding cassette sub-family F member 1 OS=Homo sapiens OX=9606 GN=ABCF1 PE=1 SV=10;tr|A0PJ72|A0PJ72_H	3	1	38.318	339	38.906	12.7	27187000
A0A7I2V4K9;A0A7I2V4J2;A8K525;A0A0S2Z4Z9;A0A7I2V5Y7;A0A7I2V535;Q15233	A0A7I2V4K9	Non-POU domain containing octamer binding	NONO	tr|A0A7I2V4K9|A0A7I2V4K9_HUMAN Non-POU domain-containing octamer-binding protein OS=Homo sapiens OX=9606 GN=NONO PE=1 SV=1;tr|A0A7I2V4J2|A0A7I2V4J2_HUMAN Non-POU domain-containing octamer-binding protein OS=Homo sapiens OX=9606 GN=NONO PE=1 SV=1;tr|A8K525|	1	1	47.746	411	7.793	8.8	9335100
A0A0U1RQJ2;E7ETB9;E9PHM6;F6QMI7;F8W9J4;A0A7P0T890;Q03001	A0A0U1RQJ2	Dystonin	DST	tr|A0A0U1RQJ2|A0A0U1RQJ2_HUMAN Dystonin OS=Homo sapiens OX=9606 GN=DST PE=1 SV=2;tr|E7ETB9|E7ETB9_HUMAN Dystonin OS=Homo sapiens OX=9606 GN=DST PE=1 SV=2;tr|E9PHM6|E9PHM6_HUMAN Dystonin OS=Homo sapiens OX=9606 GN=DST PE=1 SV=3;tr|F6QMI7|F6QMI7_HUMAN Dyston	1	1	304.56	2676	5.827	0.4	0
B4DNU2;Q2L6I2;A0A1U9X609;Q8NE71;F5GYK6;A0A0G2JIC2;F8VWL0;F8VX55;A0A024R120;Q59F96;H0YGW7;Q12800	B4DNU2	cDNA FLJ56536, highly similar to ATP-binding cassette sub-family F member 1	ABCF1	tr|B4DNU2|B4DNU2_HUMAN cDNA FLJ56536, highly similar to ATP-binding cassette sub-family F member 1 OS=Homo sapiens OX=9606 PE=2 SV=1;tr|Q2L6I2|Q2L6I2_HUMAN ABC50 protein OS=Homo sapiens OX=9606 GN=ABCF1 PE=4 SV=1;tr|A0A1U9X609|A0A1U9X609_HUMAN ABCF1 OS=Hom	3	1	59.662	532	12.453	7.9	14976000
B4DLY2;A0A1U9X9A5;A0A1U9X987;A0A1U9X9A9;A0A1U9X999;A0A1U9X998;A0A1U9X996;A0A1U9X988;A0A1U9X985;A0A1U9X982;A0A1U9X977;A0A1U9X975;A0A1U9X974;A0A1U9X972;P48634	B4DLY2	cDNA FLJ56600, highly similar to Large proline-rich protein BAT2		tr|B4DLY2|B4DLY2_HUMAN cDNA FLJ56600, highly similar to Large proline-rich protein BAT2 OS=Homo sapiens OX=9606 PE=2 SV=1;tr|A0A1U9X9A5|A0A1U9X9A5_HUMAN PRRC2A OS=Homo sapiens OX=9606 PE=4 SV=1;tr|A0A1U9X987|A0A1U9X987_HUMAN PRRC2A OS=Homo sapiens OX=9606	1	1	145.91	1382	6.4679	1.3	0
Q9UQL5;A0A1X7SBZ2;A0A5H1ZRQ2;Q59F66;Q92841	Q9UQL5	DEAD-box protein p72	DDX17	tr|Q9UQL5|Q9UQL5_HUMAN DEAD-box protein p72 OS=Homo sapiens OX=9606 PE=2 SV=1;tr|A0A1X7SBZ2|A0A1X7SBZ2_HUMAN RNA helicase OS=Homo sapiens OX=9606 GN=DDX17 PE=1 SV=1;tr|A0A5H1ZRQ2|A0A5H1ZRQ2_HUMAN RNA helicase OS=Homo sapiens OX=9606 GN=DDX17 PE=1 SV=2;tr|Q	1	1	19.2	183	9.9839	7.7	155800000
Q6ZVL3;B4E244;B3KY47;A0A2R8Y5P9;Q8TF72	Q6ZVL3	cDNA FLJ42424 fis, clone BLADE2004089, moderately similar to Mus musculus PDZ domain actin binding protein Shroom mRNA		tr|Q6ZVL3|Q6ZVL3_HUMAN cDNA FLJ42424 fis, clone BLADE2004089, moderately similar to Mus musculus PDZ domain actin binding protein Shroom mRNA (Fragment) OS=Homo sapiens OX=9606 PE=2 SV=1;tr|B4E244|B4E244_HUMAN cDNA FLJ55531, highly similar to Homo sapiens	1	1	87.857	809	6.3989	1.1	86730000
A0A2R8Y811;P62263	A0A2R8Y811	Ribosomal protein S14	RPS14	tr|A0A2R8Y811|A0A2R8Y811_HUMAN 40S ribosomal protein S14 (Fragment) OS=Homo sapiens OX=9606 GN=RPS14 PE=1 SV=1;sp|P62263|RS14_HUMAN 40S ribosomal protein S14 OS=Homo sapiens OX=9606 GN=RPS14 PE=1 SV=3	1	1	16.159	150	7.3171	8.7	89532000
A7E2A5;A0A2X0SFS3;Q8WZ64;Q5T1R4	A7E2A5	ARAP2 protein	ARAP2	tr|A7E2A5|A7E2A5_HUMAN ARAP2 protein (Fragment) OS=Homo sapiens OX=9606 GN=ARAP2 PE=2 SV=1;tr|A0A2X0SFS3|A0A2X0SFS3_HUMAN ARAP2 (Fragment) OS=Homo sapiens OX=9606 GN=ARAP2 PE=4 SV=1;sp|Q8WZ64|ARAP2_HUMAN Arf-GAP with Rho-GAP domain, ANK repeat and PH domai	1	1	185.48	1634	7.2842	0.4	0
B4E2T4;E9PS42;E9PND2;Q6AI18;Q59EQ5;E9PP21;Q9BTA4;B3KVC9;B4DY28;Q6ZMS3;A0A384P5K2;P21291	B4E2T4	cDNA FLJ54121, highly similar to Cysteine and glycine-rich protein 1	CSRP1	tr|B4E2T4|B4E2T4_HUMAN cDNA FLJ54121, highly similar to Cysteine and glycine-rich protein 1 OS=Homo sapiens OX=9606 PE=2 SV=1;tr|E9PS42|E9PS42_HUMAN Cysteine and glycine-rich protein 1 OS=Homo sapiens OX=9606 GN=CSRP1 PE=1 SV=1;tr|E9PND2|E9PND2_HUMAN Cyste	1	1	14.971	140	7.498	7.1	17420000
Q05DV5;A0A7P0T8C6;A0A514C937;A8K9U6;C9J6P4;Q7Z2W4	Q05DV5	ZC3HAV1 protein	ZC3HAV1	tr|Q05DV5|Q05DV5_HUMAN ZC3HAV1 protein (Fragment) OS=Homo sapiens OX=9606 GN=ZC3HAV1 PE=2 SV=1;tr|A0A7P0T8C6|A0A7P0T8C6_HUMAN Zinc finger CCCH-type antiviral protein 1 OS=Homo sapiens OX=9606 GN=ZC3HAV1 PE=1 SV=1;tr|A0A514C937|A0A514C937_HUMAN Zinc finger	1	1	49.252	447	9.0127	3.4	0
Q8WXX9;Q9H8U2;B4DNC4;Q32Q32;Q96IQ1;Q6IPG6;H0Y6T5;H0Y4F5;H0Y314;Q6ZQZ4;A0A804HL78;H0Y390;A0A590UJG2;A0A7P0MQR8;H3BPE1;H3BQK9;O94854;Q9UPN3	Q8WXX9	Macrophin 1 isoform	MACF1	tr|Q8WXX9|Q8WXX9_HUMAN Macrophin 1 isoform (Fragment) OS=Homo sapiens OX=9606 GN=MACF1 PE=4 SV=1;tr|Q9H8U2|Q9H8U2_HUMAN cDNA FLJ13223 fis, clone OVARC1000001, highly similar to Homo sapiens actin binding protein ABP620 OS=Homo sapiens OX=9606 PE=2 SV=1;tr|	1	1	13.065	128	13.484	14.8	10596000
A0A590UJZ8;Q92736	A0A590UJZ8	Ryanodine receptor 2	RYR2	tr|A0A590UJZ8|A0A590UJZ8_HUMAN Ryanodine receptor 2 (Fragment) OS=Homo sapiens OX=9606 GN=RYR2 PE=1 SV=1;sp|Q92736|RYR2_HUMAN Ryanodine receptor 2 OS=Homo sapiens OX=9606 GN=RYR2 PE=1 SV=3	1	1	206.87	1806	5.8619	0.7	20862000
A0A5C2GXH7;A0A5C2GJ45;A0A5C2GXQ5;A0A5C2GGF5;A0A5C2FY27;A0A5C2FUK0;A0A7T0PXM9;A0A5C2GWF7;A0A5C2GWB1;A0A5C2GV52;A0A5C2GDA7;A0A5C2GCL5;A0A5C2GAN9;A0A5C2G9K6;A0A5C2G8X0;A0A5C2G8K9;A0A5C2G7C0;A0A5C2G3C7;A0A5C2G372;A0A5C2G2S7;A0A5C2G2I4;A0A5C2G0S2;A0A5C2FYD4;A0A5C2FXZ7;A0A5C2FW01;A0A5C2FUN8;A0A5C2GQ30;A0A5C2GGC2;A0A5C2G440;A0A5C2G1U5;A0A5C2FWW0;A0A5C2FSY5;A0A5C2GGU0	A0A5C2GXH7	IG c400_light_IGKV1-5_IGKJ1		tr|A0A5C2GXH7|A0A5C2GXH7_HUMAN IG c400_light_IGKV1-5_IGKJ1 (Fragment) OS=Homo sapiens OX=9606 PE=2 SV=1;tr|A0A5C2GJ45|A0A5C2GJ45_HUMAN IG c1085_light_IGKV1-5_IGKJ1 (Fragment) OS=Homo sapiens OX=9606 PE=2 SV=1;tr|A0A5C2GXQ5|A0A5C2GXQ5_HUMAN IG c1532_light_I	1	1	11.386	103	9.1767	10.7	41201000
B4DGM6;B4DI81;B4DN50;A0A654IE86;Q53FJ6;A0A654IBU3;Q59GT9;P17302	B4DGM6	Gap junction protein		tr|B4DGM6|B4DGM6_HUMAN Gap junction protein OS=Homo sapiens OX=9606 PE=2 SV=1;tr|B4DI81|B4DI81_HUMAN Gap junction protein OS=Homo sapiens OX=9606 PE=2 SV=1;tr|B4DN50|B4DN50_HUMAN Gap junction protein OS=Homo sapiens OX=9606 PE=2 SV=1;tr|A0A654IE86|A0A654IE	1	1	33.961	305	39.897	4.9	34775000
C9K0S6;F8VX09;F8VWV9;Q6QMJ5;F8VRZ4;C9JDL2;F8VS66;C9JEV8;C9JQ00;C9JJQ8;F8VQQ4;F8VVB9;A0A7P0TA31;Q8N532;B3KT06;B3KPS3;A0A7P0T945;Q53GA7;Q1ZYQ1;P0DPH8;P0DPH7;A8JZY9;C9J2C0;Q7Z3M3;F5H5D3;B7Z1K5;A6NHL2;P68366;Q9NY65;Q9BQE3;Q71U36;P68363	C9K0S6	Tubulin alpha 8	TUBA8	tr|C9K0S6|C9K0S6_HUMAN Tubulin alpha-8 chain (Fragment) OS=Homo sapiens OX=9606 GN=TUBA8 PE=1 SV=1;tr|F8VX09|F8VX09_HUMAN Tubulin alpha-1B chain (Fragment) OS=Homo sapiens OX=9606 GN=TUBA1B PE=1 SV=1;tr|F8VWV9|F8VWV9_HUMAN Tubulin alpha-1B chain (Fragment)	1	1	5.3339	47	6.796	19.1	12133000
A0A7P0TAD2;Q14865	A0A7P0TAD2	AT-rich interaction domain 5B	ARID5B	tr|A0A7P0TAD2|A0A7P0TAD2_HUMAN AT-rich interactive domain-containing protein 5B OS=Homo sapiens OX=9606 GN=ARID5B PE=1 SV=1;sp|Q14865|ARI5B_HUMAN AT-rich interactive domain-containing protein 5B OS=Homo sapiens OX=9606 GN=ARID5B PE=1 SV=3	1	1	131.37	1180	7.5156	0.8	5421300
A0A804HKE7;B5MEG9;H7C4C5;H0Y2V1;F8W9U4;B4DSQ1;H7C456;Q05D06;Q6NX68;A0A024R2V2;A0A024R2S1;B4DM10	A0A804HKE7	Microtubule-associated protein	MAP4	tr|A0A804HKE7|A0A804HKE7_HUMAN Microtubule-associated protein OS=Homo sapiens OX=9606 GN=MAP4 PE=1 SV=1;tr|B5MEG9|B5MEG9_HUMAN Microtubule-associated protein 4 (Fragment) OS=Homo sapiens OX=9606 GN=MAP4 PE=1 SV=9;tr|H7C4C5|H7C4C5_HUMAN Microtubule-associat	6	1	245.37	2296	10.401	3.4	15648000
B4DZ17;A0A8I5KUC2;R9WQY1;A0A8I5KT56;A0A8I5KWH0;A8MQB8;A0A8I5KZ21;G3V0J0;X5D907;R9WPL0;A0A087WXI3;A0A087WVL8;A0A8I5KTZ9;A0A087WY29	B4DZ17	cDNA FLJ59789, highly similar to Fragile X mental retardation 1 protein	FMR1	tr|B4DZ17|B4DZ17_HUMAN cDNA FLJ59789, highly similar to Fragile X mental retardation 1 protein OS=Homo sapiens OX=9606 PE=2 SV=1;tr|A0A8I5KUC2|A0A8I5KUC2_HUMAN Fragile X messenger ribonucleoprotein 1 OS=Homo sapiens OX=9606 GN=FMR1 PE=1 SV=1;tr|R9WQY1|R9WQ	2	1	28.927	262	17.389	9.2	4202400
Q4VB24;B2R984;A3R0T8;A3R0T7;P10412;A1L407;P22492;P16403;Q02539;P16402	Q4VB24	Histone cluster 1, H1e	HIST1H1E	tr|Q4VB24|Q4VB24_HUMAN Histone cluster 1, H1e OS=Homo sapiens OX=9606 GN=HIST1H1E PE=2 SV=1;tr|B2R984|B2R984_HUMAN cDNA, FLJ94268, highly similar to Homo sapiens histone 1, H1e (HIST1H1E), mRNA OS=Homo sapiens OX=9606 PE=2 SV=1;tr|A3R0T8|A3R0T8_HUMAN Histo	2	1	21.893	219	6.3031	11.4	10918000
Q05BW3;A5PKT9;D3DVC4;P48681	Q05BW3	NES protein	NES	tr|Q05BW3|Q05BW3_HUMAN NES protein (Fragment) OS=Homo sapiens OX=9606 GN=NES PE=2 SV=1;tr|A5PKT9|A5PKT9_HUMAN NES protein (Fragment) OS=Homo sapiens OX=9606 GN=NES PE=2 SV=1;tr|D3DVC4|D3DVC4_HUMAN Nestin, isoform CRA_c OS=Homo sapiens OX=9606 GN=NES PE=3 S	1	1	65.352	590	19.597	4.2	13658000
H7C123;B8A6G2;H7C2C5;X5D2W5;F8W7C6;A6QRI9;X1WI28;X5D2T3;Q96L21;P27635	H7C123	Ribosomal protein L10	RPL10	tr|H7C123|H7C123_HUMAN 60S ribosomal protein L10 (Fragment) OS=Homo sapiens OX=9606 GN=RPL10 PE=1 SV=1;tr|B8A6G2|B8A6G2_HUMAN 60S ribosomal protein L10 (Fragment) OS=Homo sapiens OX=9606 GN=RPL10 PE=1 SV=1;tr|H7C2C5|H7C2C5_HUMAN 60S ribosomal protein L10 (	1	1	10.028	91	6.5449	9.9	61407000
A8K0T9;P52907	A8K0T9	F-actin-capping protein subunit alpha	CAPZA1	tr|A8K0T9|A8K0T9_HUMAN F-actin-capping protein subunit alpha OS=Homo sapiens OX=9606 PE=2 SV=1;sp|P52907|CAZA1_HUMAN F-actin-capping protein subunit alpha-1 OS=Homo sapiens OX=9606 GN=CAPZA1 PE=1 SV=3	1	1	32.908	286	19.585	5.6	164870000
E5RHJ2;Q6PJH4;A8K721;E5RG56;B3GQE5;B8Y0L3;Q12797	E5RHJ2	Aspartate beta-hydroxylase	ASPH	tr|E5RHJ2|E5RHJ2_HUMAN Aspartyl/asparaginyl beta-hydroxylase OS=Homo sapiens OX=9606 GN=ASPH PE=1 SV=1;tr|Q6PJH4|Q6PJH4_HUMAN ASPH protein (Fragment) OS=Homo sapiens OX=9606 GN=ASPH PE=2 SV=1;tr|A8K721|A8K721_HUMAN cDNA FLJ77157, highly similar to Homo sap	1	1	11.787	113	46.571	22.1	16659000
A8K849;B2RNR6;Q96KR1	A8K849	cDNA FLJ75527, highly similar to Homo sapiens zinc finger RNA binding protein (ZFR), mRNA	ZFR	tr|A8K849|A8K849_HUMAN cDNA FLJ75527, highly similar to Homo sapiens zinc finger RNA binding protein (ZFR), mRNA (Fragment) OS=Homo sapiens OX=9606 PE=2 SV=1;tr|B2RNR6|B2RNR6_HUMAN Zinc finger RNA binding protein OS=Homo sapiens OX=9606 GN=ZFR PE=2 SV=1;sp	1	1	66.307	631	16.203	2.1	7094200
Q0VAS5;B2R4R0;P62805	Q0VAS5	Histone H4	HIST1H4H	tr|Q0VAS5|Q0VAS5_HUMAN Histone H4 OS=Homo sapiens OX=9606 GN=HIST1H4H PE=1 SV=1;tr|B2R4R0|B2R4R0_HUMAN Histone H4 OS=Homo sapiens OX=9606 GN=HIST1H4J PE=2 SV=1;sp|P62805|H4_HUMAN Histone H4 OS=Homo sapiens OX=9606 GN=H4C16 PE=1 SV=2	1	1	11.314	103	10.366	6.8	143070000
H0YAP0;B2R9B8;Q96GY0	H0YAP0	Zinc finger C2HC-type containing 1A	ZC2HC1A	tr|H0YAP0|H0YAP0_HUMAN Zinc finger C2HC domain-containing protein 1A (Fragment) OS=Homo sapiens OX=9606 GN=ZC2HC1A PE=1 SV=1;tr|B2R9B8|B2R9B8_HUMAN cDNA, FLJ94320 OS=Homo sapiens OX=9606 PE=2 SV=1;sp|Q96GY0|ZC21A_HUMAN Zinc finger C2HC domain-containing pr	1	1	20.764	197	9.407	6.6	9154700
B3KRY5;Q6NZI2	B3KRY5	cDNA FLJ35087 fis, clone PLACE6005546, highly similar to Polymerase I and transcript release factor	CAVIN1	tr|B3KRY5|B3KRY5_HUMAN cDNA FLJ35087 fis, clone PLACE6005546, highly similar to Polymerase I and transcript release factor OS=Homo sapiens OX=9606 PE=2 SV=1;sp|Q6NZI2|CAVN1_HUMAN Caveolae-associated protein 1 OS=Homo sapiens OX=9606 GN=CAVIN1 PE=1 SV=1	1	1	39.045	345	7.2978	3.2	5859900
B4DL14;Q8TAS0;P36542	B4DL14	ATP synthase subunit gamma		tr|B4DL14|B4DL14_HUMAN ATP synthase subunit gamma OS=Homo sapiens OX=9606 PE=2 SV=1;tr|Q8TAS0|Q8TAS0_HUMAN ATP synthase subunit gamma (Fragment) OS=Homo sapiens OX=9606 PE=2 SV=1;sp|P36542|ATPG_HUMAN ATP synthase subunit gamma, mitochondrial OS=Homo sapien	1	1	27.512	250	6.4828	4	6878100
B4E1M5;B4DLV8;D6RAN4;Q53Z07;P32969	B4E1M5	60S ribosomal protein L9	RPL9	tr|B4E1M5|B4E1M5_HUMAN 60S ribosomal protein L9 OS=Homo sapiens OX=9606 PE=2 SV=1;tr|B4DLV8|B4DLV8_HUMAN 60S ribosomal protein L9 OS=Homo sapiens OX=9606 GN=RPL9 PE=2 SV=1;tr|D6RAN4|D6RAN4_HUMAN 60S ribosomal protein L9 (Fragment) OS=Homo sapiens OX=9606 G	1	1	16.944	147	31.488	12.9	91879000
E9PLA9;B4DSF8;Q14444	E9PLA9	Cell cycle associated protein 1	CAPRIN1	tr|E9PLA9|E9PLA9_HUMAN Caprin-1 (Fragment) OS=Homo sapiens OX=9606 GN=CAPRIN1 PE=1 SV=1;tr|B4DSF8|B4DSF8_HUMAN cDNA FLJ57278 OS=Homo sapiens OX=9606 PE=2 SV=1;sp|Q14444|CAPR1_HUMAN Caprin-1 OS=Homo sapiens OX=9606 GN=CAPRIN1 PE=1 SV=2	1	1	20.236	186	12.12	22.6	35992000
Q7Z4C7;E7ETM8;E7EUA0;B4DUN9;H7BXY5;D3DQ79;Q0ZGT2	Q7Z4C7	MSTP128	NEXN	tr|Q7Z4C7|Q7Z4C7_HUMAN MSTP128 OS=Homo sapiens OX=9606 PE=2 SV=1;tr|E7ETM8|E7ETM8_HUMAN Nexilin (Fragment) OS=Homo sapiens OX=9606 GN=NEXN PE=1 SV=1;tr|E7EUA0|E7EUA0_HUMAN Nexilin (Fragment) OS=Homo sapiens OX=9606 GN=NEXN PE=1 SV=1;tr|B4DUN9|B4DUN9_HUMAN	1	1	35.66	297	8.3724	4.7	11363000
E9PRB3;J3KP30;B7Z854;Q5QJE6	E9PRB3	Deoxynucleotidyltransferase terminal interacting protein 2	DNTTIP2	tr|E9PRB3|E9PRB3_HUMAN Deoxynucleotidyltransferase terminal-interacting protein 2 (Fragment) OS=Homo sapiens OX=9606 GN=DNTTIP2 PE=1 SV=1;tr|J3KP30|J3KP30_HUMAN Deoxynucleotidyltransferase terminal-interacting protein 2 OS=Homo sapiens OX=9606 GN=DNTTIP2 P	1	1	17.215	161	6.2045	6.2	0
C9JNW5;V9HW01;P83731	C9JNW5	Ribosomal protein L24 (Ribosomal protein L24, isoform CRA_e)	RPL24	tr|C9JNW5|C9JNW5_HUMAN 60S ribosomal protein L24 OS=Homo sapiens OX=9606 GN=RPL24 PE=1 SV=1;tr|V9HW01|V9HW01_HUMAN Epididymis secretory protein Li 310 OS=Homo sapiens OX=9606 GN=HEL-S-310 PE=2 SV=1;sp|P83731|RL24_HUMAN 60S ribosomal protein L24 OS=Homo sap	1	1	17.542	150	6.249	4.7	12992000
E7EVA0;P27816;A0A024R2V0;Q86Y04;Q8NDS5	E7EVA0	Microtubule-associated protein	MAP4	tr|E7EVA0|E7EVA0_HUMAN Microtubule-associated protein OS=Homo sapiens OX=9606 GN=MAP4 PE=1 SV=1;sp|P27816|MAP4_HUMAN Microtubule-associated protein 4 OS=Homo sapiens OX=9606 GN=MAP4 PE=1 SV=3;tr|A0A024R2V0|A0A024R2V0_HUMAN Microtubule-associated protein OS	6	1	245.44	2297	77.322	3.4	188600000
Q9NQS8;E9PPU1;H0YEU2;E9PL09;Q53G83;P23396	Q9NQS8	Ribosomal protein S3	RPS3	tr|Q9NQS8|Q9NQS8_HUMAN Ribosomal protein S3 (Fragment) OS=Homo sapiens OX=9606 GN=RPS3 PE=3 SV=1;tr|E9PPU1|E9PPU1_HUMAN 40S ribosomal protein S3 OS=Homo sapiens OX=9606 GN=RPS3 PE=1 SV=1;tr|H0YEU2|H0YEU2_HUMAN 40S ribosomal protein S3 (Fragment) OS=Homo sa	1	1	17.11	158	14.688	10.1	53991000
Q6MZF6;F8VU56;P23467	Q6MZF6	protein-tyrosine-phosphatase (EC 3.1.3.48)	PTPRB	tr|Q6MZF6|Q6MZF6_HUMAN protein-tyrosine-phosphatase (Fragment) OS=Homo sapiens OX=9606 GN=DKFZp686E13109 PE=2 SV=1;tr|F8VU56|F8VU56_HUMAN protein-tyrosine-phosphatase OS=Homo sapiens OX=9606 GN=PTPRB PE=1 SV=1;sp|P23467|PTPRB_HUMAN Receptor-type tyrosine-p	1	1	219.89	1956	6.7942	0.6	63178000
H0YLP6;Q59F34;H0YMF4;H0YKD8;P46779	H0YLP6	60S ribosomal protein L28	RPL28	tr|H0YLP6|H0YLP6_HUMAN 60S ribosomal protein L28 OS=Homo sapiens OX=9606 GN=RPL28 PE=1 SV=1;tr|Q59F34|Q59F34_HUMAN 60S ribosomal protein L28 (Fragment) OS=Homo sapiens OX=9606 PE=2 SV=1;tr|H0YMF4|H0YMF4_HUMAN 60S ribosomal protein L28 OS=Homo sapiens OX=96	1	1	9.657	89	11.424	12.4	127130000
H7C4H2;Q549N5;Q9Y5M8	H7C4H2	Signal recognition particle receptor subunit beta	SRPRB	tr|H7C4H2|H7C4H2_HUMAN Signal recognition particle receptor subunit beta (Fragment) OS=Homo sapiens OX=9606 GN=SRPRB PE=1 SV=1;tr|Q549N5|Q549N5_HUMAN Signal recognition particle receptor subunit beta OS=Homo sapiens OX=9606 GN=SRPRB PE=2 SV=1;sp|Q9Y5M8|SRP	1	1	17.502	160	6.618	11.9	0
L0R8D2	L0R8D2	Alternative protein RCOR1	RCOR1	tr|L0R8D2|L0R8D2_HUMAN Alternative protein RCOR1 OS=Homo sapiens OX=9606 GN=RCOR1 PE=4 SV=1	1	1	7.6918	69	5.858	14.5	682730000
M0R1S0;M0QZ21;M0R0N4;X6R390;M0QYZ2;P53680	M0R1S0	Adaptor related protein complex 2 subunit sigma 1	AP2S1	tr|M0R1S0|M0R1S0_HUMAN AP-2 complex subunit sigma OS=Homo sapiens OX=9606 GN=AP2S1 PE=1 SV=1;tr|M0QZ21|M0QZ21_HUMAN AP complex subunit sigma OS=Homo sapiens OX=9606 GN=AP2S1 PE=1 SV=1;tr|M0R0N4|M0R0N4_HUMAN AP complex subunit sigma OS=Homo sapiens OX=9606	1	1	11.034	92	5.8865	9.8	22238000
V9HWK0;O76094	V9HWK0	Signal recognition particle subunit SRP72	HEL103	tr|V9HWK0|V9HWK0_HUMAN Signal recognition particle subunit SRP72 OS=Homo sapiens OX=9606 GN=HEL103 PE=2 SV=1;sp|O76094|SRP72_HUMAN Signal recognition particle subunit SRP72 OS=Homo sapiens OX=9606 GN=SRP72 PE=1 SV=3	1	1	74.605	671	13.322	2.5	0
Q8N9K4;O95782	Q8N9K4	cDNA FLJ36998 fis, clone BRACE2007295, highly similar to ALPHA-ADAPTIN A	AP2A1	tr|Q8N9K4|Q8N9K4_HUMAN cDNA FLJ36998 fis, clone BRACE2007295, highly similar to ALPHA-ADAPTIN A OS=Homo sapiens OX=9606 PE=2 SV=1;sp|O95782|AP2A1_HUMAN AP-2 complex subunit alpha-1 OS=Homo sapiens OX=9606 GN=AP2A1 PE=1 SV=3	1	1	52.031	482	9.191	2.3	31122000
P07305	P07305	Histone H1.0 (Histone H1') (Histone H1(0)) [Cleaved into: Histone H1.0, N-terminally processed]	H1-0	sp|P07305|H10_HUMAN Histone H1.0 OS=Homo sapiens OX=9606 GN=H1-0 PE=1 SV=3	1	1	20.863	194	6.3499	5.2	20273000
P11388	P11388	DNA topoisomerase 2-alpha (EC 5.6.2.2) (DNA topoisomerase II, alpha isozyme)	TOP2A	sp|P11388|TOP2A_HUMAN DNA topoisomerase 2-alpha OS=Homo sapiens OX=9606 GN=TOP2A PE=1 SV=3	1	1	174.38	1531	6.7752	0.7	7320900
Q53T09;P13010	Q53T09	Uncharacterized protein XRCC5	XRCC5	tr|Q53T09|Q53T09_HUMAN Uncharacterized protein XRCC5 (Fragment) OS=Homo sapiens OX=9606 GN=XRCC5 PE=3 SV=1;sp|P13010|XRCC5_HUMAN X-ray repair cross-complementing protein 5 OS=Homo sapiens OX=9606 GN=XRCC5 PE=1 SV=3	1	1	64.243	568	10.426	2.5	24487000
P16401;Q14463	P16401	Histone H1.5 (Histone H1a) (Histone H1b) (Histone H1s-3)	H1-5	sp|P16401|H15_HUMAN Histone H1.5 OS=Homo sapiens OX=9606 GN=H1-5 PE=1 SV=3;tr|Q14463|Q14463_HUMAN Histone H1 gene (Fragment) OS=Homo sapiens OX=9606 PE=4 SV=1	2	1	22.58	226	25.452	11.1	72966000
Q9BY74;Q5T8U2;P62424	Q9BY74	60S ribosomal protein L7a	RPL7A	tr|Q9BY74|Q9BY74_HUMAN 60S ribosomal protein L7a (Fragment) OS=Homo sapiens OX=9606 GN=RP-L7a PE=2 SV=1;tr|Q5T8U2|Q5T8U2_HUMAN 60S ribosomal protein L7a OS=Homo sapiens OX=9606 GN=RPL7A PE=1 SV=1;sp|P62424|RL7A_HUMAN 60S ribosomal protein L7a OS=Homo sapie	1	1	15.636	142	49.602	10.6	51390000
P62851	P62851	40S ribosomal protein S25 (Small ribosomal subunit protein eS25)	RPS25	sp|P62851|RS25_HUMAN 40S ribosomal protein S25 OS=Homo sapiens OX=9606 GN=RPS25 PE=1 SV=1	1	1	13.742	125	43.6	11.2	43358000
Q01804	Q01804	OTU domain-containing protein 4 (EC 3.4.19.12) (HIV-1-induced protein HIN-1)	OTUD4	sp|Q01804|OTUD4_HUMAN OTU domain-containing protein 4 OS=Homo sapiens OX=9606 GN=OTUD4 PE=1 SV=4	1	1	124.04	1114	6.1058	2.4	0
Q09666	Q09666	Neuroblast differentiation-associated protein AHNAK (Desmoyokin)	AHNAK	sp|Q09666|AHNK_HUMAN Neuroblast differentiation-associated protein AHNAK OS=Homo sapiens OX=9606 GN=AHNAK PE=1 SV=2	1	1	629.09	5890	6.9803	0.2	2964000
Q8TAX5;Q9UHB7	Q8TAX5	AFF4 protein	AFF4	tr|Q8TAX5|Q8TAX5_HUMAN AFF4 protein OS=Homo sapiens OX=9606 GN=AFF4 PE=1 SV=1;sp|Q9UHB7|AFF4_HUMAN AF4/FMR2 family member 4 OS=Homo sapiens OX=9606 GN=AFF4 PE=1 SV=1	1	1	40.199	365	6.6622	4.1	5066500
Q92522	Q92522	Histone H1.10 (Histone H1x)	H1-10	sp|Q92522|H1X_HUMAN Histone H1.10 OS=Homo sapiens OX=9606 GN=H1-10 PE=1 SV=1	1	1	22.487	213	8.3098	5.2	13634000
Q9NR99	Q9NR99	Matrix-remodeling-associated protein 5 (Adhesion protein with leucine-rich repeats and immunoglobulin domains related to perlecan) (Adlican)	MXRA5	sp|Q9NR99|MXRA5_HUMAN Matrix-remodeling-associated protein 5 OS=Homo sapiens OX=9606 GN=MXRA5 PE=1 SV=3	1	1	312.15	2828	25.95	0.4	0
