# Supplementary material for: METTL3-dependent m6A modification of PSEN1 mRNA regulates craniofacial development through the Wnt/β-catenin signaling pathway
Source: Cell Death Dis. 2024 Mar 20;15(3):229. doi: 10.1038/s41419-024-06606-9 (PMC10954657; doi:10.1038/s41419-024-06606-9)
Supplement: Supplementary file 12 — Supplementary Table 11 [file 41419_2024_6606_MOESM12_ESM.xlsx]

## Sheet: Table S11
Table S11. Mass spectrometry analysis of the co-immunoprecipitation with IgG control in DPSCs
Protein IDs	Entry	Protein names	Gene Names	Fasta headers	Peptides DPSC+IGG	Unique peptides DPSC+IGG	Mol. weight [kDa]	Sequence length	Score	Sequence coverage DPSC-igg [%]	LFQ intensity DPSC-igg
A0A0A0MS07;Q6PYX1;A0A5J6KJ24;Q86TT2;A0A4W9A917;A0A0A0MS08;A0A286YES1;P0DOX5;Q6GMX6;S6B291;Q6N096;V9HW68;Q6N089;A8K008;Q6MZV7;Q6N095;Q6MZQ6;Q5EFE5;Q6N094;Q6N097;Q7Z351;Q8NF17;Q6N030;Q5EBM2;P01857;P01860;S6C4Q7;S6BGE0;S6B2A6;S6AWD9;S6BGE5;S6BAN1;S6BAM6;A0A286YEY4;A0A286YFJ8;Q6N093;Q6MZU6;Q6MZX7;P01859;P01861	A0A0A0MS07	Immunoglobulin heavy constant gamma 1 (Immunoglobulin heavy constant gamma 1 (G1m marker))	IGHG1	tr|A0A0A0MS07|A0A0A0MS07_HUMAN Immunoglobulin heavy constant gamma 1 (Fragment) OS=Homo sapiens OX=9606 GN=IGHG1 PE=1 SV=1;tr|Q6PYX1|Q6PYX1_HUMAN Hepatitis B virus receptor binding protein (Fragment) OS=Homo sapiens OX=9606 PE=1 SV=1;tr|A0A5J6KJ24|A0A5J6KJ	2	2	31.983	295	12.517	5.1	13811000000
L0R8D2	L0R8D2	Alternative protein RCOR1	RCOR1	tr|L0R8D2|L0R8D2_HUMAN Alternative protein RCOR1 OS=Homo sapiens OX=9606 GN=RCOR1 PE=4 SV=1	1	1	7.6918	69	5.858	14.5	8282800000
Q86W20;A1A508;Q8N2U3;A0A7P0MNE9;Q7Z5F4;P35030	Q86W20	Protease serine 1 (EC 3.4.21.4)	PRSS1	tr|Q86W20|Q86W20_HUMAN Protease serine 1 (Fragment) OS=Homo sapiens OX=9606 GN=PRSS1 PE=4 SV=1;tr|A1A508|A1A508_HUMAN PRSS3 protein OS=Homo sapiens OX=9606 GN=PRSS3 PE=2 SV=1;tr|Q8N2U3|Q8N2U3_HUMAN PRSS3 protein (Fragment) OS=Homo sapiens OX=9606 GN=PRSS3	1	1	9.1665	84	19.78	15.5	3629400000
M0R1S0;M0QZ21;M0R0N4;X6R390;M0QYZ2;P53680	M0R1S0	Adaptor related protein complex 2 subunit sigma 1	AP2S1	tr|M0R1S0|M0R1S0_HUMAN AP-2 complex subunit sigma OS=Homo sapiens OX=9606 GN=AP2S1 PE=1 SV=1;tr|M0QZ21|M0QZ21_HUMAN AP complex subunit sigma OS=Homo sapiens OX=9606 GN=AP2S1 PE=1 SV=1;tr|M0R0N4|M0R0N4_HUMAN AP complex subunit sigma OS=Homo sapiens OX=9606	1	1	11.034	92	5.8865	9.8	1265500000
C9JKR2;B7WNR0;A0A0C4DGB6;P02768;H0YA55;D6RHD5;B4DPR2;F6KPG5;A8K9P0;B2RBS8;B4DPP6;A0A087WWT3;Q56G89;H7C013	C9JKR2	Albumin (Albumin, isoform CRA_k)	ALB	tr|C9JKR2|C9JKR2_HUMAN Albumin OS=Homo sapiens OX=9606 GN=ALB PE=1 SV=1;tr|B7WNR0|B7WNR0_HUMAN Albumin OS=Homo sapiens OX=9606 GN=ALB PE=1 SV=1;tr|A0A0C4DGB6|A0A0C4DGB6_HUMAN Albumin OS=Homo sapiens OX=9606 GN=ALB PE=1 SV=1;sp|P02768|ALBU_HUMAN Albumin OS=	6	6	47.287	417	80.634	25.9	1022200000
A4D1V1	A4D1V1	Similar to t-complex 1; T-complex locus TCP-1; t-complex 1 (A murine tcp homolog)	LOC401329	tr|A4D1V1|A4D1V1_HUMAN Similar to t-complex 1; T-complex locus TCP-1; t-complex 1 (A murine tcp homolog) OS=Homo sapiens OX=9606 GN=LOC401329 PE=4 SV=1	1	1	19.825	182	6.7028	13.2	931790000
H7C450;Q17RM4	H7C450	Coiled-coil domain containing 142	CCDC142	tr|H7C450|H7C450_HUMAN Coiled-coil domain-containing protein 142 (Fragment) OS=Homo sapiens OX=9606 GN=CCDC142 PE=1 SV=1;sp|Q17RM4|CC142_HUMAN Coiled-coil domain-containing protein 142 OS=Homo sapiens OX=9606 GN=CCDC142 PE=2 SV=1	1	1	61.847	567	6.2653	1.9	887480000
Q4G163	Q4G163	F-box only protein 43 (Endogenous meiotic inhibitor 2)	FBXO43	sp|Q4G163|FBX43_HUMAN F-box only protein 43 OS=Homo sapiens OX=9606 GN=FBXO43 PE=1 SV=3	1	1	78.401	708	7.1304	1.8	622010000
A2J1N8	A2J1N8	Rheumatoid factor RF-ET11		tr|A2J1N8|A2J1N8_HUMAN Rheumatoid factor RF-ET11 (Fragment) OS=Homo sapiens OX=9606 PE=2 SV=1	1	1	10.208	95	16.541	14.7	542860000
A0A5C2GXH7;A0A5C2GJ45;A0A5C2GXQ5;A0A5C2GGF5;A0A5C2FY27;A0A5C2FUK0;A0A7T0PXM9;A0A5C2GWF7;A0A5C2GWB1;A0A5C2GV52;A0A5C2GDA7;A0A5C2GCL5;A0A5C2GAN9;A0A5C2G9K6;A0A5C2G8X0;A0A5C2G8K9;A0A5C2G7C0;A0A5C2G3C7;A0A5C2G372;A0A5C2G2S7;A0A5C2G2I4;A0A5C2G0S2;A0A5C2FYD4;A0A5C2FXZ7;A0A5C2FW01;A0A5C2FUN8;A0A5C2GQ30;A0A5C2GGC2;A0A5C2G440;A0A5C2G1U5;A0A5C2FWW0;A0A5C2FSY5;A0A5C2GGU0	A0A5C2GXH7	IG c400_light_IGKV1-5_IGKJ1		tr|A0A5C2GXH7|A0A5C2GXH7_HUMAN IG c400_light_IGKV1-5_IGKJ1 (Fragment) OS=Homo sapiens OX=9606 PE=2 SV=1;tr|A0A5C2GJ45|A0A5C2GJ45_HUMAN IG c1085_light_IGKV1-5_IGKJ1 (Fragment) OS=Homo sapiens OX=9606 PE=2 SV=1;tr|A0A5C2GXQ5|A0A5C2GXQ5_HUMAN IG c1532_light_I	1	1	11.386	103	9.1767	10.7	290530000
Q53FE7;Q9Y5Z7	Q53FE7	Host cell factor C2 variant	HCFC2	tr|Q53FE7|Q53FE7_HUMAN Host cell factor C2 variant (Fragment) OS=Homo sapiens OX=9606 PE=2 SV=1;sp|Q9Y5Z7|HCFC2_HUMAN Host cell factor 2 OS=Homo sapiens OX=9606 GN=HCFC2 PE=1 SV=1	1	1	86.788	792	5.8821	1.5	264260000
Q6ZVL3;B4E244;B3KY47;A0A2R8Y5P9;Q8TF72	Q6ZVL3	cDNA FLJ42424 fis, clone BLADE2004089, moderately similar to Mus musculus PDZ domain actin binding protein Shroom mRNA		tr|Q6ZVL3|Q6ZVL3_HUMAN cDNA FLJ42424 fis, clone BLADE2004089, moderately similar to Mus musculus PDZ domain actin binding protein Shroom mRNA (Fragment) OS=Homo sapiens OX=9606 PE=2 SV=1;tr|B4E244|B4E244_HUMAN cDNA FLJ55531, highly similar to Homo sapiens	1	1	87.857	809	6.3989	1.1	237790000
P62269;A0A0G2JQH2;Q5GGW2	P62269	40S ribosomal protein S18 (Ke-3) (Ke3) (Small ribosomal subunit protein uS13)	RPS18	sp|P62269|RS18_HUMAN 40S ribosomal protein S18 OS=Homo sapiens OX=9606 GN=RPS18 PE=1 SV=3;tr|A0A0G2JQH2|A0A0G2JQH2_HUMAN 40S ribosomal protein S18 OS=Homo sapiens OX=9606 GN=RPS18 PE=1 SV=1;tr|Q5GGW2|Q5GGW2_HUMAN 40S ribosomal protein S18 OS=Homo sapiens O	2	2	17.718	152	17.87	13.2	224610000
Q86YZ3	Q86YZ3	Hornerin	HRNR	sp|Q86YZ3|HORN_HUMAN Hornerin OS=Homo sapiens OX=9606 GN=HRNR PE=1 SV=2	3	3	282.39	2850	73.824	4.2	217830000
B5MBZ0;Q9HC35;B4DIT9;C1PHA0;B6EXY3;C1PHA1;J7MA22	B5MBZ0	EMAP like 4	EML4	tr|B5MBZ0|B5MBZ0_HUMAN Echinoderm microtubule-associated protein-like 4 OS=Homo sapiens OX=9606 GN=EML4 PE=1 SV=3;sp|Q9HC35|EMAL4_HUMAN Echinoderm microtubule-associated protein-like 4 OS=Homo sapiens OX=9606 GN=EML4 PE=1 SV=3;tr|B4DIT9|B4DIT9_HUMAN cDNA F	2	2	110.18	992	92.781	2.5	165910000
A7BI36;Q9P2E9;A1A5C4;F8W7S5;A1A5C5;Q32NB1;A2A2S5;V9GY78;B3KSG1;A0A087WU26	A7BI36	p180/ribosome receptor	RRBP1	tr|A7BI36|A7BI36_HUMAN p180/ribosome receptor OS=Homo sapiens OX=9606 GN=RRBP1 PE=2 SV=2;sp|Q9P2E9|RRBP1_HUMAN Ribosome-binding protein 1 OS=Homo sapiens OX=9606 GN=RRBP1 PE=1 SV=5;tr|A1A5C4|A1A5C4_HUMAN RRBP1 protein OS=Homo sapiens OX=9606 GN=RRBP1 PE=2	7	7	165.75	1540	323.31	20.6	119640000
A0A8I5KSD5;A0A8I5KUE3;A0A8I5KYZ1;E9PMV1;Q15149;H0YDN1;D3DWL0;Q96IE3	A0A8I5KSD5	Plectin	PLEC	tr|A0A8I5KSD5|A0A8I5KSD5_HUMAN Plectin OS=Homo sapiens OX=9606 GN=PLEC PE=1 SV=1;tr|A0A8I5KUE3|A0A8I5KUE3_HUMAN Plectin OS=Homo sapiens OX=9606 GN=PLEC PE=1 SV=1;tr|A0A8I5KYZ1|A0A8I5KYZ1_HUMAN Plectin OS=Homo sapiens OX=9606 GN=PLEC PE=1 SV=1;tr|E9PMV1|E9P	3	3	505.29	4453	323.31	0.7	94120000
A0A6Q8PFE4;B4DVQ0;E7EVS6;I3L4N8;B4E335;B4E3A4;Q8WVW5;Q53GK6;Q53G99;Q53G76;Q1KLZ0;P63261;P60709;A4UCT3;A5GZ75;Q96FU6;B3KWQ3;Q6PJ43;B7ZAP6;A0A2R8Y793;B4DW52;A0A804GS07;F1BXA6;Q96DE1;V9HVZ7;B4DUI8;A0A804HKV3;B3KUD3;B7Z6P1;A6NL76;D2JYH4;A8K3K1;P63267;P68133;P68032;P62736;Q9UE89;A0A2R8YEA7;B3KPP5;G8FSY7;Q7Z7J6;Q13707;B3KW67;Q6S8J3;A0A173GMX0;A0A2R8YFE2;C9JTX5;C9JUM1;K4EQ44;K4EP00;K4ENJ5;C9JZR7;F8WB63;…	A0A6Q8PFE4	Actin beta	ACTB	tr|A0A6Q8PFE4|A0A6Q8PFE4_HUMAN Actin, cytoplasmic 1 OS=Homo sapiens OX=9606 GN=ACTB PE=1 SV=1;tr|B4DVQ0|B4DVQ0_HUMAN cDNA FLJ58286, highly similar to Actin, cytoplasmic 2 OS=Homo sapiens OX=9606 PE=2 SV=1;tr|E7EVS6|E7EVS6_HUMAN Actin, cytoplasmic 1 OS=Homo	1	1	37.34	332	73.531	3.3	73569000
A0A6I8PRA0;Q13428;Q59FZ2;B4DRA2;A0A3B3IS06;E7ETY2	A0A6I8PRA0	Treacle ribosome biogenesis factor 1	TCOF1	tr|A0A6I8PRA0|A0A6I8PRA0_HUMAN Treacle protein (Fragment) OS=Homo sapiens OX=9606 GN=TCOF1 PE=1 SV=1;sp|Q13428|TCOF_HUMAN Treacle protein OS=Homo sapiens OX=9606 GN=TCOF1 PE=1 SV=3;tr|Q59FZ2|Q59FZ2_HUMAN TCOF1 protein variant (Fragment) OS=Homo sapiens OX=	1	1	125.18	1240	30.688	0.8	53291000
Q8N3E6;Q9H834;Q5T2N8;Q5T9A4	Q8N3E6	Uncharacterized protein DKFZp761L1023	DKFZp761L1023	tr|Q8N3E6|Q8N3E6_HUMAN Uncharacterized protein DKFZp761L1023 (Fragment) OS=Homo sapiens OX=9606 GN=DKFZp761L1023 PE=2 SV=2;tr|Q9H834|Q9H834_HUMAN cDNA FLJ13966 fis, clone Y79AA1001394, weakly similar to CELL DIVISION PROTEIN FTSH HOMOLOG OS=Homo sapiens OX	1	1	45.6	417	5.8361	1.7	49791000
Q5NV79;A0A5C2GY72;A0A5C2GV73;A0A5C2FXV4;A0A5C2GTT2;A0A5C2GIK7;A0A075B6I1	Q5NV79	V5-4 protein	V5-4	tr|Q5NV79|Q5NV79_HUMAN V5-4 protein (Fragment) OS=Homo sapiens OX=9606 GN=V5-4 PE=4 SV=1;tr|A0A5C2GY72|A0A5C2GY72_HUMAN IG c1853_light_IGLV4-60_IGLJ2 (Fragment) OS=Homo sapiens OX=9606 PE=2 SV=1;tr|A0A5C2GV73|A0A5C2GV73_HUMAN IG c693_light_IGLV4-60_IGLJ3 (	1	1	10.678	99	6.2422	10.1	36359000
A0A140VK53;Q9UQ35;I3L182;Q9UQ39;I3L4D8;O60382;I3L4U6;Q5JPB4;A0A087X1W1;I3L1I8	A0A140VK53	Testicular secretory protein Li 53	SRRM2	tr|A0A140VK53|A0A140VK53_HUMAN Testicular secretory protein Li 53 OS=Homo sapiens OX=9606 PE=2 SV=1;sp|Q9UQ35|SRRM2_HUMAN Serine/arginine repetitive matrix protein 2 OS=Homo sapiens OX=9606 GN=SRRM2 PE=1 SV=2	1	1	299.61	2752	31.815	0.4	31246000
Q6MZF6;F8VU56;P23467	Q6MZF6	protein-tyrosine-phosphatase (EC 3.1.3.48)	PTPRB	tr|Q6MZF6|Q6MZF6_HUMAN protein-tyrosine-phosphatase (Fragment) OS=Homo sapiens OX=9606 GN=DKFZp686E13109 PE=2 SV=1;tr|F8VU56|F8VU56_HUMAN protein-tyrosine-phosphatase OS=Homo sapiens OX=9606 GN=PTPRB PE=1 SV=1;sp|P23467|PTPRB_HUMAN Receptor-type tyrosine-p	1	1	219.89	1956	6.7942	0.6	25508000
Q02413	Q02413	Desmoglein-1 (Cadherin family member 4) (Desmosomal glycoprotein 1) (DG1) (DGI) (Pemphigus foliaceus antigen)	DSG1	sp|Q02413|DSG1_HUMAN Desmoglein-1 OS=Homo sapiens OX=9606 GN=DSG1 PE=1 SV=2	1	1	113.75	1049	6.119	1	14649000
A1LUY1;P49207;Q5MK14	A1LUY1	60S ribosomal protein L34	RPL34	tr|A1LUY1|A1LUY1_HUMAN 60S ribosomal protein L34 OS=Homo sapiens OX=9606 GN=RPL34 PE=3 SV=1;sp|P49207|RL34_HUMAN 60S ribosomal protein L34 OS=Homo sapiens OX=9606 GN=RPL34 PE=1 SV=3;tr|Q5MK14|Q5MK14_HUMAN 60S ribosomal protein L34 (Fragment) OS=Homo sapien	1	1	13.293	117	11.306	7.7	13636000
Q59FA2;A8K1L8;J3KTL2;Q07955;J3QQV5;J3KSW7;B7Z570	Q59FA2	Splicing factor, arginine/serine-rich 1 (Splicing factor 2, alternate splicing factor) variant		tr|Q59FA2|Q59FA2_HUMAN Serine/arginine-rich splicing factor 1 (Fragment) OS=Homo sapiens OX=9606 PE=2 SV=1;tr|A8K1L8|A8K1L8_HUMAN Serine/arginine-rich splicing factor 1 OS=Homo sapiens OX=9606 PE=2 SV=1;tr|J3KTL2|J3KTL2_HUMAN Serine/arginine-rich splicing	1	1	25.624	233	13.518	3.9	13046000
A0A384MR03;B7ZLE5;A0A024R462;P02751;Q6MZM7;B4DU16;Q59G22;B4DTK1;Q6N084;H0Y7Z1;Q68CX6;Q5CZ99;Q9UQS6;O95617;A6YID4;A6YID5;A6YID3;A6YID2;A6YID6;Q9H382;Q7L553;Q6PJE5;B4DN21;B4DTH2;Q6MZF4;H0Y4K8	A0A384MR03	Fibronectin	FN1	tr|A0A384MR03|A0A384MR03_HUMAN Fibronectin OS=Homo sapiens OX=9606 PE=2 SV=1;tr|B7ZLE5|B7ZLE5_HUMAN Fibronectin OS=Homo sapiens OX=9606 GN=FN1 PE=2 SV=1;tr|A0A024R462|A0A024R462_HUMAN Fibronectin OS=Homo sapiens OX=9606 GN=FN1 PE=4 SV=1;sp|P02751|FINC_HUMA	1	1	239.62	2176	72.973	0.5	5811200
P16401;Q14463	P16401	Histone H1.5 (Histone H1a) (Histone H1b) (Histone H1s-3)	H1-5	sp|P16401|H15_HUMAN Histone H1.5 OS=Homo sapiens OX=9606 GN=H1-5 PE=1 SV=3;tr|Q14463|Q14463_HUMAN Histone H1 gene (Fragment) OS=Homo sapiens OX=9606 PE=4 SV=1	1	0	22.58	226	25.452	4	5316700
B0ZBD0;Q8WVX7;P39019;A0A075B6E2	B0ZBD0	40S ribosomal protein S19	RPS19	tr|B0ZBD0|B0ZBD0_HUMAN 40S ribosomal protein S19 OS=Homo sapiens OX=9606 GN=RPS19 PE=2 SV=1;tr|Q8WVX7|Q8WVX7_HUMAN 40S ribosomal protein S19 (Fragment) OS=Homo sapiens OX=9606 PE=2 SV=1;sp|P39019|RS19_HUMAN 40S ribosomal protein S19 OS=Homo sapiens OX=9606	1	1	16.06	145	41.666	6.9	4805000
B0YJC4;V9HWE1;Q53HU8;P08670;B3KRK8;B0YJC5;A0A0S2Z4T0;A0A1B0GVG8;A0A1B0GTT5;A0A1W2PRT3;B4E192;B4DJW0;A0A1X7SBR3;A0A1W2PR46;P14136	B0YJC4	Vimentin (Vimentin variant 3)	VIM	tr|B0YJC4|B0YJC4_HUMAN Vimentin OS=Homo sapiens OX=9606 GN=VIM PE=1 SV=1;tr|V9HWE1|V9HWE1_HUMAN Vimentin OS=Homo sapiens OX=9606 GN=HEL113 PE=2 SV=1;tr|Q53HU8|Q53HU8_HUMAN Vimentin (Fragment) OS=Homo sapiens OX=9606 PE=2 SV=1;sp|P08670|VIME_HUMAN Vimentin	1	1	49.653	431	97.092	2.3	0
B7Z954;A0A3B3IRI3;A0A024R233;A0A3B3ITE1;A0A1B0GTW1;A0A2R8YDH4;Q9UDY2;A0A3B3IS03;A0A3B3ISZ5	B7Z954	cDNA FLJ61560, highly similar to Tight junction protein ZO-2	TJP2	tr|B7Z954|B7Z954_HUMAN cDNA FLJ61560, highly similar to Tight junction protein ZO-2 OS=Homo sapiens OX=9606 PE=2 SV=1;tr|A0A3B3IRI3|A0A3B3IRI3_HUMAN Tight junction protein ZO-2 OS=Homo sapiens OX=9606 GN=TJP2 PE=1 SV=1;tr|A0A024R233|A0A024R233_HUMAN Tight	1	1	124.88	1108	10.97	1.5	0
Q4VB24;B2R984;A3R0T8;A3R0T7;P10412;A1L407;P22492;P16403;Q02539;P16402	Q4VB24	Histone cluster 1, H1e	HIST1H1E	tr|Q4VB24|Q4VB24_HUMAN Histone cluster 1, H1e OS=Homo sapiens OX=9606 GN=HIST1H1E PE=2 SV=1;tr|B2R984|B2R984_HUMAN cDNA, FLJ94268, highly similar to Homo sapiens histone 1, H1e (HIST1H1E), mRNA OS=Homo sapiens OX=9606 PE=2 SV=1;tr|A3R0T8|A3R0T8_HUMAN Histo	1	0	21.893	219	6.3031	4.1	0
Q5D862	Q5D862	Filaggrin-2 (FLG-2) (Intermediate filament-associated and psoriasis-susceptibility protein) (Ifapsoriasin)	FLG2	sp|Q5D862|FILA2_HUMAN Filaggrin-2 OS=Homo sapiens OX=9606 GN=FLG2 PE=1 SV=1	1	1	248.07	2391	6.3654	0.5	0
