# Supplementary material for: METTL3-dependent m6A modification of PSEN1 mRNA regulates craniofacial development through the Wnt/β-catenin signaling pathway
Source: Cell Death Dis. 2024 Mar 20;15(3):229. doi: 10.1038/s41419-024-06606-9 (PMC10954657; doi:10.1038/s41419-024-06606-9)
Supplement: Supplementary file 13 — Supplementary Table 12 [file 41419_2024_6606_MOESM13_ESM.xlsx]

## Sheet: Table S12
Table S12. Primer sequences
Application	Gene	Description	Sequences
real-time PCR	METTL3	Forward	5’-TTGTCTCCAACCTTCCGTAGT-3’
		Reverse	5’-CCAGATCAGAGAGGTGGTGTAG-3’
	GAPDH	Forward	5’-GGACCTGACCTGCCGTCTAG-3’
		Reverse	5’-GTAGCCCAGGATGCCCTTGA-3’
	AXIN2	Forward	5’-TGGCTCCAGAAGATCACAAAGAG-3’
		Reverse	5’-TCATCCTCCCAGATCTCCTCAAA-3’
	WNT16	Forward	5’-GGCACCAAAGAGACAGCATTTAT-3’
		Reverse	5’-TTCTGCTGAACCACATGCCATAC-3’
	PSEN1	Forward	5’-TGCCAGCTCTTCCAATCTCCAT-3’
		Reverse	5’-TCCATGGGATTCTAACCGCAAA-3’
	YTHDF1	Forward	5’-ACCTGTCCAGCTATTACCCG-3’
		Reverse	5’-TGGTGAGGTATGGAATCGGAG-3’
	gapdh	Forward	5’-ATTGCCGTTCATCCATCTT-3’
		Reverse	5’-TGCCATCAGGTCACATACAC-3’
	mettl3	Forward	5’-GGACTGGACATTGGCTGAATCA-3’
		Reverse	5’-GGCTAGTGGAACGGACCTCT-3’
	ythdf1	Forward	5’-CCGCAGCCTTACCAGAACCA-3’
		Reverse	5’-CACGCTTCCTCCACCACCAT-3’
	psen1	Forward	5’-TCTCCAACCTCCTCCTGCTCTT-3’
		Reverse	5’-CCACCACACCGAAGTTCCAGAT-3’
siRNA	siYTHDF1	Sense	5’-GGAUACAGUUCAUGACAAUTT-3’
		Antisense	5’-AUUGUCAUGAACUGUAUCCTT-3’
shRNA	shMETTL3-1	Sequence	5’-GGUUGGUGUCAAAGGAAAUTT-3’
	shMETTL3-2	Sequence	5’-GGGCCCAAGUGCAAGAAUUTT-3’
SELECT	PSEN1 m6A1585 site	Up probe	5’-tagccagtaccgtagtgcgtgATATAAAATTGATGGAATGCTAATTGG-3’
		Down probe	5’-CCATAAAAGGCTGTACAAGATAATCTGcagaggctgagtcgctgcat-3’
	PSEN1 A1579 site	Up probe	5’-tagccagtaccgtagtgcgtgAATTGATGGAATGCTAATTGGTCCATA-3’
		Down probe	5’-AAGGCTGTACAAGATAATCTGTGGCAAcagaggctgagtcgctgcat-3’
	qPCR	Forward	5’-ATGCAGCGACTCAGCCTCTG-3’
		Reverse	5’-TAGCCAGTACCGTAGTGCGTG-3’
